# Supplementary material for: Effects of Fe and Mn Deficiencies on the Root Protein Profiles of Tomato (Solanum lycopersicum) Using Two-Dimensional Electrophoresis and Label-Free Shotgun Analyses
Source: Int J Mol Sci. 2022 Mar 28;23(7):3719. doi: 10.3390/ijms23073719 (PMC8998858; doi:10.3390/ijms23073719)
Supplement: Supplementary file 1 [file ijms-23-03719-s001.zip › SupportingMaterial_IJMS_vSub1.xlsx]

## Sheet: Table S1
Table S1. Concentrations of mineral nutrients in root, stem and leaf of Solanum lycopersicum plants grown in control and deficient conditions after 8 days of treatment onset. Data correspond to means ± SE (n = 5 plants). Different letters within the same row indicate statistically significant differences (Student’s t- test, p ≤ 0.05).
	Root			Stem			Leaf
	(µg g-1 DW)			(µg g-1 DW)			(µg g-1 DW)
	Control	-Fe	-Mn	Control	-Fe	-Mn	Control	-Fe	-Mn
Mn	305 ± 32 a	225 ± 22 a	19 ± 3 b	34 ± 1 a	21 ± 2 b	4 ± 1 c	115 ± 10 a	167 ± 8 b	8 ± 1 c
Fe	1456 ± 91 a	204 ± 20 b	2638 ± 248 c	144 ± 17 a	21 ± 3 b	217 ± 53 a	249 ± 14 a	39 ± 6 b	213 ± 14 a
Cu	45 ± 6 a	41 ± 4 a	126 ± 24 b	11 ± 2 a	10 ± 1 a	17 ± 4 a	22 ± 2 a	18 ± 2 ab	27 ± 2 ac
Zn	98 ± 8 a	94 ± 3 a	173 ± 11 b	61 ± 4 a	63 ± 3 a	73 ± 7 a	31 ± 3 a	39 ± 2 a	35 ± 1 a
Ca	10 ± 1 a	9 ± 1 a	8 ± 1 a	20 ± 1 a	21 ± 1 a	23 ± 1 a	37 ± 1 a	38 ± 1 a	40 ± 1 b
Mg	7 ± 0 a	9 ± 0 b	6 ± 0 c	6 ± 0 a	8 ± 1 a	7 ± 1 a	7 ± 0 a	8 ± 0 a	6 ± 0 a
K	68 ± 3 a	67 ± 2 a	89 ± 1 b	57 ± 4 a	56 ± 5 a	62 ± 1 a	33 ± 3 a	23 ± 1 b	48 ± 2 c

## Sheet: Table S2
Table S2. Raw quantification data of identified proteins by shot gun analysis in -Fe and -Mn
Accession	Peptide count -Fe	Peptide count -Mn	Peptides used for quant -Fe	Peptides used for quant -Mn	Confidence score -Fe	Confidence score -Mn	Anova (p) -Fe	Anova (p) -Mn	Mean Control	Mean -Fe	Mean -Mn	Fold -Fe vs Control	Fold -Mn vs Control	Description	Control01(normalized abundance)	Control05(normalized abundance)	Control09(normalized abundance)	Control13(normalized abundance)	Control17(normalized abundance)	-Fe02(normalized abundance)	-Fe06(normalized abundance)	-Fe10(normalized abundance)	-Fe14(normalized abundance)	-Fe18(normalized abundance)	-Mn03(normalized abundance)	-Mn07(normalized abundance)	-Mn11(normalized abundance)	-Mn15(normalized abundance)	-Mn19(normalized abundance)	Control01(raw abundance)	Control05(raw abundance)	Control09(raw abundance)	Control13(raw abundance)	Control17(raw abundance)	-Fe02(raw abundance)	-Fe06(raw abundance)	-Fe10(raw abundance)	-Fe14(raw abundance)	-Fe18(raw abundance)	-Mn03(raw abundance)	-Mn07(raw abundance)	-Mn11(raw abundance)	-Mn15(raw abundance)	-Mn19(raw abundance)	Control01(Spectral counts)	Control05(Spectral counts)	Control09(Spectral counts)	Control13(Spectral counts)	Control17(Spectral counts)
Solyc00g500345.1.1	10	10	3	3	468.68	468.68	0.605685	0.122709	83326.3	72891.8	142249	0.874776	1.70714	Solyc00g500345.1.1	177925	29914.3	112065	26256.6	70470.3	161770	76884.6	101189	10316.4	14298.4	128876	201088	67635.8	122036	191611	163167	28033.4	112065	22618.6	48731.2	67638.4	70641.6	104094	7782.53	9995.72	90064.5	194944	71026.6	103468	106575	3	1	2	1	3
Solyc01g005560.3.1	8	8	2	2	362.78	362.78	0.681723	0.597387	16905.1	13193.4	18715.2	0.780441	1.10708	Isocitrate dehydrogenase [NADP] (AHRD V3.3 *** IDHC_SOLTU)	37391.6	12945	15065.1	6419.66	12703.9	16002.4	18909.4	14682	6837.53	9535.66	16228.4	35396.9	15158.6	11169.6	15622.4	34290.1	12131	15065.1	5530.18	8784.96	6690.83	17374	15103.4	5158.12	6666.21	11341.1	34315.4	15918.6	9470.13	8689.31	2	3	3	0	2
Solyc01g005620.3.1	8	8	8	8	530.54	530.54	0.304679	0.389843	201456	233081	221478	1.15698	1.09939	oxoglutarate/malate translocator	249973	253917	201182	174370	127837	171703	252821	255345	220748	264785	193375	246382	217824	212903	236905	229238	237952	201182	150210	88401.1	71791.3	232292	262674	166529	185106	135139	238854	228744	180510	131768	8	10	11	8	4
Solyc01g006280.3.1	4	4	3	3	165.03	165.03	0.516305	0.288296	22413.9	20211.8	17020.4	0.901753	0.75937	Formate--tetrahydrofolate ligase (AHRD V3.3 *** FTHS_SPIOL)	12063	27898.8	27618.5	27271.5	17217.5	3423.26	32229.6	32322.6	14729.7	18353.7	8385.95	22819.1	17700.5	23151	13045.5	11062.5	26144.6	27618.5	23492.8	11906.2	1431.31	29612.6	33250.4	11111.8	12830.7	5860.47	22121.9	18587.9	19628.5	7256.01	1	4	1	1	2
Solyc01g006900.3.1	3	3	3	3	172.84	172.84	0.461192	0.265975	239682	193271	285359	0.806362	1.19057	MD-2-related lipid recognition domain-containing protein / ML domain-containing protein (AHRD V3.3 *** AT3G11780.1)	440238	178424	234962	143791	200996	317278	126660	211098	119204	192114	286911	275271	344617	220015	299980	403721	167206	234962	123868	138992	132658	116375	217157	89925.3	134304	200506	266861	361894	186539	166851	2	2	3	2	3
Solyc01g007860.3.1	5	5	3	3	265.53	265.53	0.534612	0.103249	116943	131533	89844.9	1.12476	0.768277	ubiquitin-conjugating enzyme E2 variant 1D	141212	146677	84853.5	117341	94633.1	100286	104718	114205	140158	198297	101066	91095	98274	62920.1	95869	129499	137455	84853.5	101083	65440.2	41930.9	96214.9	117483	105733	138626	70629.6	88311.7	103201	53346.6	53323.1	2	4	3	4	3
Solyc01g008080.3.1	4	4	3	3	227.75	227.75	0.575569	0.766049	106496	150437	109182	1.41261	1.02523	40S ribosomal protein S27 (AHRD V3.3 *** M0TJU4_MUSAM)	45431.9	132703	121291	123052	109999	33713.5	147126	136183	240819	194342	104531	100420	132161	133035	75764.8	41663.5	124359	121291	106002	76066.2	14096.1	135179	140092	181670	135861	73051	97352.1	138787	112793	42140.9	2	3	2	2	3
Solyc01g008330.4.1	5	5	4	4	126.88	126.88	0.179846	0.750843	15736.5	7826.25	11502.4	0.497332	0.730939	Solyc01g008330.4.1	35740.3	9375.3	15483.4	3895.62	14187.7	5131.95	15027.5	16277.1	1578.7	1115.99	9595.37	17954.3	10997.4	12930.4	6034.41	32775.8	8785.82	15483.4	3355.86	9810.97	2145.74	13807.3	16744.3	1190.94	780.172	6705.67	17405.7	11548.8	10963	3356.38	1	0	2	0	0
Solyc01g008620.4.1	4	4	3	3	144.79	144.79	0.144341	0.599279	16293.1	7121.65	6750.98	0.437096	0.414346	Solyc01g008620.4.1	571.265	3459.24	8957.71	33180.7	35296.5	1352.18	0	0	4579.56	29676.5	2021.45	3756.48	2424.12	5046.19	20506.6	523.88	3241.74	8957.71	28583.4	24408	565.366	0	0	3454.74	20746.3	1412.68	3641.71	2545.65	4278.4	11405.9	0	0	0	1	2
Solyc01g008950.4.1	2	2	2	2	46.36	46.36	0.712043	0.0679737	41300.9	43323.7	26057.3	1.04898	0.630913	Solyc01g008950.4.1	60410.5	36047.4	21179	51563.9	37303.7	59474.5	36411.1	31203.3	50030	39499.7	29268.3	27753.8	28877.5	19851.8	24535	55399.7	33780.9	21179	44419.4	25796	24867.1	33454.5	32099	37741.8	27613.6	20454	26905.9	30325.2	16831.3	13646.5	0	0	0	0	0
Solyc01g009990.3.1	2	2	2	2	67.71	67.71	0.735082	0.912435	60363.7	64750.2	60233.3	1.07267	0.99784	Peptidyl-prolyl cis-trans isomerase (AHRD V3.3 *** K4ATJ4_SOLLC)	68183.3	48600.1	37851.4	90182.1	57001.5	63542.6	41141.7	49620.9	78608	90838	69723.9	41462.6	52329.8	72608	65042.2	62527.7	45544.4	37851.4	77686.8	39417.4	26568	37801	51045.2	59300.5	63503.2	48726.1	40195.8	54953.3	61560.4	36176.9	1	2	1	1	1
Solyc01g010750.4.1	4	4	4	4	206.39	206.39	0.626423	0.234852	152816	147227	130476	0.963429	0.853811	Solyc01g010750.4.1	134050	214411	135822	144405	135389	49314.9	133100	124502	189966	239252	141159	160604	134084	109387	107144	122931	200930	135822	124397	93623.3	20619.2	122292	128076	143307	167257	98648.4	155697	140806	92743.5	59594.1	2	5	1	3	4
Solyc01g010760.3.1	5	5	3	3	191.47	191.47	0.383809	0.763046	183239	206367	186200	1.12622	1.01616	Mitochondrial outer membrane porin (AHRD V3.3 *** VDAC1_WHEAT)	183286	185741	176335	212192	158639	163213	167478	187058	265017	249069	181790	165017	201623	187785	194782	168083	174063	176335	182792	109701	68241.6	153879	192427	199924	174120	127043	159975	211731	159213	108339	3	2	2	2	2
Solyc01g028810.3.1	9	9	5	5	436.07	436.07	0.14387	0.687136	70048.5	43703.6	75298.6	0.623905	1.07495	Chaperonin-60 beta subunit (AHRD V3.3 *** P93570_SOLTU)	80881.8	50419.7	90855.2	48475.8	79609.9	60649	84605.6	55565.3	9010.3	8687.97	59602.7	114227	62619	63399.3	76645.5	74172.9	47249.5	90855.2	41759.1	55051.4	25358.2	77735.6	57160.2	6797.22	6073.6	41653	110737	65758.4	53752.9	42630.8	2	1	4	1	2
Solyc01g028860.3.1	2	2	2	2	85.19	85.19	0.346906	0.135554	8112.56	9598.33	6272.57	1.18314	0.773193	evolutionarily conserved C-terminal region 2 (AHRD V3.3 *** AT3G13460.1)	10629.4	7162.76	8011.73	5811.55	8947.44	6127.45	11640.2	8600.62	12195.8	9427.53	5631.55	5679.95	4125.8	8370.84	7554.73	9747.68	6712.39	8011.73	5006.32	6187.28	2561.97	10695.1	8847.49	9200.32	6590.61	3935.57	5506.41	4332.65	7097.2	4201.99	0	1	0	1	1
Solyc01g059965.1.1	13	13	11	11	641.86	641.86	0.652343	0.158432	2.16489e+06	2.00024e+06	1.5568e+06	0.923946	0.719111	Beta-1,3-glucanase (AHRD V3.3 *** G9G7S0_HEVBR)	2.26917e+06	1.75036e+06	1.36053e+06	2.01715e+06	3.42725e+06	1.38598e+06	1.29014e+06	1.56775e+06	1.97592e+06	3.78144e+06	941542	1.54353e+06	1.70732e+06	1.4928e+06	2.0988e+06	2.08095e+06	1.64031e+06	1.36053e+06	1.73767e+06	2.36999e+06	579496	1.18538e+06	1.61275e+06	1.4906e+06	2.64354e+06	657991	1.49637e+06	1.79292e+06	1.26567e+06	1.16737e+06	15	17	19	20	30
Solyc01g067740.3.1	4	4	4	4	279.01	279.01	0.365512	0.229582	429137	570642	353186	1.32974	0.823014	Superoxide dismutase [Cu-Zn] 1	566824	447982	308605	487180	335093	492443	329149	412478	534701	1.08444e+06	438388	333216	384272	339073	270979	519808	419815	308605	419678	231722	205897	302422	424317	403369	758111	306365	323035	403537	287482	150721	4	8	5	6	5
Solyc01g073690.2.1	5	5	5	5	187.65	187.65	0.483202	0.125695	17334.9	15454.8	26521.4	0.891539	1.52994	V-type proton ATPase subunit D (AHRD V3.3 *** W9SN12_9ROSA)	18358.8	21652.2	25164.6	9298.56	12200.4	15946.4	25477.7	26325.8	6556.6	2967.2	44601	24738.9	17478.6	27618.5	18170	16836	20290.8	25164.6	8010.19	8436.75	6667.42	23408.9	27081.5	4946.19	2074.31	31169.1	23983	18354.9	23416.3	10106.3	0	1	2	0	1
Solyc01g079820.3.1	4	4	4	4	202.6	202.6	0.890572	0.485613	69974.9	72064.1	61370.9	1.02986	0.877042	Peroxiredoxin (AHRD V3.3 *** Q5JBR7_IPOBA)	102814	66947.7	47145.5	74883.7	58083.1	69623.3	47322.3	60772.6	74524.1	108078	67990.3	52600	62898.1	59716.8	63649.3	94286.3	62738.4	47145.5	64508.1	40165.3	29110.5	43479.7	62517	56219.8	75555.5	47514.6	50992.9	66051.4	50630.7	35402.2	3	4	3	3	4
Solyc01g080010.2.1	2	2	2	2	50.86	50.86	0.244704	0.00536194	14241.1	9822.19	27532.5	0.689706	1.93331	xyloglucan endoglucanase inhibitor	26635.3	9432.32	9975.92	10237.9	14924.2	11728.9	2222.04	16771.3	2617.73	15771	28650.6	28077	28358.3	25568	27008.7	24425.9	8839.26	9975.92	8819.37	10320.3	4904	2041.61	17252.7	1974.77	11025.2	20022.3	27219.2	29780	21677.8	15022.4	1	0	0	0	1
Solyc01g080280.3.1	3	3	3	3	128.94	128.94	0.00362427	0.924802	39017.6	22625.7	39374.2	0.579884	1.00914	chloroplast glutamine synthetase	33515.4	39386.9	47393.8	42384.5	32407.2	21933.9	16988.1	34334.7	20486.7	19384.9	32971.6	32858.4	43522.5	45014.8	42503.9	30735.4	36910.5	47393.8	36511.8	22410.1	9170.88	15608.7	35320.2	15454.8	13551.6	23042	31854.4	45704.4	38165.7	23641	1	5	3	4	2
Solyc01g087120.3.1	12	12	12	12	519.44	519.44	0.65162	0.163236	802258	746011	657380	0.92989	0.819412	F1-ATP synthase delta subunit (AHRD V3.3 *** Q9SXX1_IPOBA)	1.10617e+06	763644	596563	874374	670540	562681	602545	761553	923828	879451	662008	546216	714731	692705	671240	1.01441e+06	715630	596563	753224	463689	235265	553618	783412	696920	614808	462641	529527	750563	587308	373348	9	10	9	10	13
Solyc01g088610.4.1	2	2	2	2	45.78	45.78	0.53645	0.00790703	4503.68	3944.41	2331.28	0.87582	0.517639	Solyc01g088610.4.1	6033.98	4918.68	2739.06	5275.02	3551.64	3551.29	3729.28	2826.87	4497.18	5117.43	2851.05	1501.93	2680.88	2414.77	2207.77	5533.48	4609.41	2739.06	4544.14	2456.01	1484.84	3426.46	2908.01	3392.6	3577.5	1992.44	1456.04	2815.28	2047.36	1227.98	0	0	1	0	1
Solyc01g089970.3.1	6	6	5	5	363.99	363.99	0.806921	0.0762691	1.49189e+06	1.46199e+06	1.24328e+06	0.97996	0.833357	Nucleoside diphosphate kinase (AHRD V3.3 *** NDK_CAPAN)	1.87309e+06	1.38465e+06	1.22032e+06	1.58252e+06	1.39888e+06	2.04751e+06	1.21517e+06	1.14958e+06	1.34877e+06	1.54894e+06	1.44763e+06	1.08092e+06	1.23215e+06	1.26737e+06	1.18831e+06	1.71772e+06	1.29759e+06	1.22032e+06	1.36325e+06	967343	856091	1.1165e+06	1.18258e+06	1.01749e+06	1.08284e+06	1.01167e+06	1.04789e+06	1.29392e+06	1.07454e+06	660948	8	7	9	9	8
Solyc01g090190.3.1	3	3	3	3	99.1	99.1	0.772275	0.58181	7167.88	8144	6414.58	1.13618	0.894905	Nuclear RNA binding protein (AHRD V3.3 *** C7TPG6_SOLTU)	6409.73	6503.97	4231.26	10935	7759.42	1296.67	5400.34	5037.37	14755.8	14229.8	3266.17	6973.44	6025.35	11042.3	4765.62	5878.06	6095.03	4231.26	9419.92	5365.76	542.154	4961.83	5181.96	11131.5	9947.81	2282.55	6760.38	6327.43	9362.18	2650.67	0	1	0	1	1
Solyc01g095410.3.1	2	2	2	2	60.24	60.24	0.72158	0.465206	9073.32	7943.39	7153.3	0.875466	0.788388	Eukaryotic translation initiation factor 1A (AHRD V3.3 *** A0A0B0NM01_GOSAR)	15279	9791.12	6410.23	4469.8	9416.45	9238.62	12203.5	5640.37	5799.05	6835.4	10427.2	7973.63	6654.61	4628.8	6082.22	14011.7	9175.5	6410.23	3850.48	6511.61	3862.79	11212.6	5802.27	4374.7	4778.5	7287.02	7730.01	6988.23	3924.52	3382.98	1	0	0	0	0
Solyc01g096450.4.1	10	10	10	10	553.05	553.05	0.89503	0.625359	1.24915e+06	1.20841e+06	1.28773e+06	0.967383	1.03089	Solyc01g096450.4.1	2.32239e+06	1.19289e+06	951568	743107	1.0358e+06	2.28186e+06	950131	736424	895563	1.17805e+06	1.4017e+06	1.08729e+06	1.28448e+06	1.12427e+06	1.54094e+06	2.12975e+06	1.11788e+06	951568	640145	716268	954078	872980	757562	675598	823552	979571	1.05407e+06	1.34887e+06	953210	857080	14	18	17	15	16
Solyc01g096580.3.1	3	3	2	2	161.48	161.48	0.880272	0.0281437	286106	291393	186582	1.01848	0.652144	ribosomal protein S10p/S20e family protein	430404	305702	236179	264036	194210	247541	310796	195937	306865	395827	226746	172588	175435	202906	155237	394703	286481	236179	227452	134299	103500	285559	201561	231494	276716	158460	167315	184230	172034	86343.7	1	1	2	2	1
Solyc01g097010.3.1	4	4	4	4	176.99	176.99	0.206713	0.0377803	86496.9	56987.3	60960.6	0.658837	0.704772	Poly(RC)-binding protein, putative (AHRD V3.3 *** B9S7H6_RICCO)	100743	80104.5	93115.5	62434.9	96086.7	5482.39	75808.5	62964.3	71207.2	69474.3	44733.8	78849.4	73755.5	61539.6	45924.6	92386.5	75067.9	93115.5	53784.2	66445.4	2292.26	69652.8	64771.6	53717.5	48568.2	31262	76440.3	77453.2	52176.1	25543.6	1	2	5	3	4
Solyc01g097880.4.1	2	2	2	2	51.93	51.93	0.138743	0.384992	24088.7	15655.9	19665.2	0.649929	0.816365	Solyc01g097880.4.1	38050.7	20953.4	21419	14536.6	25483.7	8658.21	25399.9	30966.2	6400.02	6855.32	21650.8	23577.7	18276.1	22002.3	12818.9	34894.5	19635.9	21419	12522.5	17622.3	3620.12	23337.4	31855	4828.07	4792.43	15130.5	22857.3	19192.4	18654.6	7129.99	2	2	1	2	1
Solyc01g099760.3.1	10	10	6	6	442.01	442.01	0.0782434	0.0144246	75617	44804.7	45175.7	0.592521	0.597428	LeMA-1 putatve Mg-dependent ATPase 1	119264	78928.6	63951.5	56657.5	59283.7	15563.8	80558.5	54090.7	41608.6	32202	52043.7	53522.2	35841.5	39923.8	44547.4	109371	73966	63951.5	48807.3	40995.5	6507.42	74017.2	55643.3	31388.8	22511.9	36370.4	51886.9	37638.4	33849.3	24777.6	3	2	4	3	4
Solyc01g099770.3.1	2	2	2	2	85.27	85.27	0.803605	0.340981	27323.2	27554.8	36685.9	1.00847	1.34266	meloidogyne-induced giant cell protein DB141	59812.9	13970.5	21240.7	18176.8	23415.4	68209.2	23032.8	25637.4	9499.28	11395.2	37040.6	63181.8	16379	26531.2	40297.1	54851.6	13092.1	21240.7	15658.3	16192.1	28519.2	21162.5	26373.2	7166.1	7966.18	25885.6	61251.4	17200.2	22494.4	22413.6	2	0	1	0	1
Solyc01g099830.3.1	3	3	2	2	226.97	226.97	0.3544	0.73294	51346.2	59347.7	48204.4	1.15583	0.938811	60S ribosomal protein L22-2 (AHRD V3.3 *** W9QTY3_9ROSA)	78568.6	51831.7	44383.5	40479.1	41468.5	58614.1	60671.8	41823.2	79408.1	56221.3	72465	47949.1	39411.1	41181.4	40015.6	72051.5	48572.7	44383.5	34870.4	28676.1	24507.4	55745.3	43023.6	59904.1	39303.3	50641.7	46484.1	41386.9	34915.5	22257	2	3	3	3	3
Solyc01g099890.3.1	2	2	2	2	78.81	78.81	0.526551	0.00236893	9808.93	8768.95	4064.68	0.893976	0.414386	MCT-1 (AHRD V3.3 *** A0A161G0X0_HORVU)	12378.3	12538.3	7416.5	10920.9	5790.76	1290.38	10806.1	9758.18	10899.5	11090.6	5136.05	3226.4	5027.35	4221.48	2712.12	11351.5	11749.9	7416.5	9407.71	4004.39	539.525	9928.63	10038.3	8222.39	7753.25	3589.3	3127.82	5279.39	3579.17	1508.5	0	1	1	0	0
Solyc01g099900.4.1	8	8	4	4	377.27	377.27	0.631755	0.00755193	617447	668425	310369	1.08256	0.502665	Solyc01g099900.4.1	815600	696055	619782	636833	318967	560550	757738	465167	656509	902163	327450	361787	219441	286614	356554	747948	652290	619782	548596	220571	234374	696210	478520	495260	630686	228836	350734	230442	243005	198318	5	5	6	5	3
Solyc01g100030.5.1.1	2	2	2	2	65.58	65.58	0.476515	0.232066	15335.8	12067.4	10464.8	0.786874	0.682374	Solyc01g100030.5.1.1	18095.1	9946.41	9610.67	28065.8	10961.2	17669.9	9187.39	9660.2	15048.6	8770.84	17281.4	7654.72	8714.35	12364.2	6309.18	16594.2	9321.03	9610.67	24177.1	7579.82	7388.05	8441.37	9937.48	11352.4	6131.54	12077	7420.84	9151.23	10482.9	3509.21	0	0	0	0	1
Solyc01g100320.3.1	11	11	9	9	581.76	581.76	0.499208	0.0370403	398912	349191	268952	0.875358	0.674213	Disulfide-isomerase-like protein (AHRD V3.3 *** Q38JJ2_SOLTU)	646020	365156	333118	331603	318665	376967	350957	353402	333316	331315	252257	283832	323330	258022	227319	592435	342197	333118	285657	220361	157615	322459	363546	251448	231616	176288	275160	339540	218763	126437	8	11	11	10	8
Solyc01g100360.4.1	3	3	2	2	150.55	150.55	0.299306	0.00226945	16916.4	13994.9	10550.6	0.827299	0.623688	Solyc01g100360.4.1	21566.5	18467.9	14378.5	13495.7	16673.3	5915.06	25376.3	18251	13434.3	6997.92	10699.2	12580.8	11105.2	9730.59	8637.04	19777.7	17306.7	14378.5	11625.7	11529.8	2473.17	23315.7	18774.9	10134.6	4892.12	7477.06	12196.4	11662	8250.05	4803.98	1	2	1	2	1
Solyc01g102380.5.1.1	4	4	4	4	222.99	222.99	0.468199	0.788985	1.55476e+06	1.21479e+06	1.38407e+06	0.78134	0.890214	Solyc01g102380.5.1.1	3.01868e+06	1.39498e+06	1.2103e+06	1.27418e+06	875640	1.61303e+06	897236	1.33793e+06	936828	1.28894e+06	1.84506e+06	1.06184e+06	1.89344e+06	1.29017e+06	829815	2.76829e+06	1.30727e+06	1.2103e+06	1.09764e+06	605518	674430	824380	1.37633e+06	706727	901075	1.28941e+06	1.0294e+06	1.98837e+06	1.09387e+06	461549	10	9	6	8	9
Solyc01g102390.4.1	4	4	4	4	243.14	243.14	0.00390722	0.1191	826750	1.7974e+06	1.07102e+06	2.17405	1.29546	Solyc01g102390.4.1	1.11593e+06	692013	674267	845809	805735	1.1953e+06	1.24366e+06	1.84842e+06	1.79606e+06	2.90355e+06	831126	882527	1.56857e+06	1.03356e+06	1.03932e+06	1.02336e+06	648503	674267	728617	557178	499772	1.14267e+06	1.90148e+06	1.35491e+06	2.02982e+06	580828	855563	1.64721e+06	876302	578075	5	4	5	6	4
Solyc01g103450.3.1	6	6	3	3	244.05	244.05	0.151919	0.945404	16094.3	11341.1	17411.6	0.704667	1.08185	Heat shock protein 70 (AHRD V3.3 *** Q39641_CUCSA)	10054.5	20116	14303.2	14508.9	21488.9	15609.6	16383.8	9344.09	10138.9	5229.23	13424.2	25272.6	6838.93	19012.9	22509.2	9220.55	18851.2	14303.2	12498.6	14859.9	6526.6	15053.4	9612.3	7648.63	3655.66	9381.43	24500.4	7181.8	16120	12519.8	1	2	1	1	2
Solyc01g104170.3.1	7	7	5	5	498.4	498.4	0.42121	0.129578	75666.4	64468	56311.6	0.852003	0.744209	Ankyrin repeat domain containing protein 2 (AHRD V3.3 *** A0A0A7EAV4_NICBE)	51645.7	83104.6	59326.4	104349	79906.3	30595	70734.3	80275.5	88049.7	52685.5	55239.5	66485	71238.3	52157.8	36437.2	47361.8	77879.4	59326.4	89890.6	55256.4	12792.2	64990.6	82579.8	66423.2	36831.5	38603.8	64453.6	74809.8	44221.8	20266.6	1	7	4	7	4
Solyc01g104400.3.1	2	2	2	2	110.81	110.81	0.0654576	0.906141	5461.81	16395.3	11013	3.00181	2.01637	Basic blue protein (AHRD V3.3 *** A0A151R520_CAJCA)	10648.4	2481.93	6422.94	4055.62	3700.12	28337.3	2995.22	12584.4	15121.7	22938.1	129.787	15148.6	13056.6	13655.2	13075	9765.19	2325.88	6422.94	3493.69	2558.69	11848.2	2752	12945.6	11407.6	16035.6	90.7007	14685.8	13711.2	11577.5	7272.41	1	0	0	0	0
Solyc01g104590.3.1	7	7	2	2	282.83	282.83	0.625044	0.266996	19865.9	16784.4	11463.9	0.844884	0.577064	ribosomal protein L3	18787.6	27035.9	33164.3	15132.7	5209.23	11808.3	36751.5	22568.3	5792.62	7001.43	15391.4	7966.28	7152.29	14956	11853.6	17229.2	25336	33164.3	13035.9	3602.26	4937.2	33767.2	23216.1	4369.86	4894.58	10756.2	7722.88	7510.86	12680.4	6593.07	1	2	3	0	0
Solyc01g104680.4.1	5	5	5	5	194.44	194.44	0.432743	0.958201	243846	218502	238403	0.896063	0.977677	Solyc01g104680.4.1	322456	264432	213473	183564	235307	161595	270196	232366	212347	216005	243834	236276	237638	254906	219359	295709	247805	213473	158130	162718	67565	248256	239035	160191	151005	170402	229057	249552	216122	122009	7	5	5	5	4
Solyc01g104840.4.1	4	4	4	4	144.93	144.93	0.113112	0.155164	34449.2	22102.1	27163.5	0.641585	0.788509	Solyc01g104840.4.1	48183.2	33868	23009.8	34463.9	32721	6674.86	20433.6	22309	32807	28286	30128.1	20959.6	31163.5	30123.9	23442.3	44186.6	31738.5	23009.8	29688.7	22627.1	2790.85	18774.4	22949.3	24749	19774.3	21054.9	20319.2	32725.9	25540.5	13038.8	1	4	4	2	2
Solyc01g104950.4.1	8	8	8	8	487.35	487.35	0.039607	0.0343068	124867	66893.9	74749.1	0.535722	0.598632	Solyc01g104950.4.1	175041	88071.4	110943	84354.6	165923	123649	64176.1	39124.3	33486.2	74034	83692.6	61635.2	61722	58255.4	108440	160522	82533.9	110943	72666.8	114738	51699.2	58965	40247.3	25261.5	51755.8	58488.1	59752.1	64816.3	49391.7	60315.3	8	7	7	4	7
Solyc01g105070.3.1	8	8	7	7	471.02	471.02	0.915901	0.190254	142670	184701	289463	1.2946	2.0289	LECEVI16G peroxidase precursor	141580	51428.8	87391.7	235981	196970	203025	28817.8	51441.1	145090	495132	99397	196070	135985	441955	573910	129836	48195.2	87391.7	203285	136207	84887.6	26477.8	52917.6	109453	346138	69463	190079	142803	374710	319213	4	2	2	5	4
Solyc01g105410.4.1	2	2	2	2	75.07	75.07	0.622532	0.346924	6911.8	4725.11	8943.98	0.68363	1.29402	Solyc01g105410.4.1	17376.5	7678.27	2874.05	3727.96	2902.16	8343.74	5681.68	2456.99	4104.19	3038.95	13503.8	8458.26	6327.64	12729	3701.21	15935.2	7195.49	2874.05	3211.43	2006.88	3488.63	5220.33	2527.51	3096.13	2124.47	9437.04	8199.83	6644.87	10792.3	2058.64	1	1	0	0	0
Solyc01g105710.3.1	2	2	2	2	98.12	98.12	0.494524	0.469568	9644.57	12581.3	8927.31	1.3045	0.925631	peptidyl-prolyl isomerase FKBP12	10459	8409.36	7988.52	11144.4	10221.6	12271.6	8211.71	6079.44	13112.2	23231.8	12417.3	7427.41	9455.15	7555.84	7780.87	9591.48	7880.62	7988.52	9600.26	7068.35	5130.92	7544.91	6253.95	9891.6	16240.9	8677.75	7200.48	9929.18	6406.2	4327.77	0	0	0	0	1
Solyc01g106080.4.1	4	4	3	3	208.11	208.11	0.307665	0.0149844	24851.5	21358.3	34075.8	0.859437	1.37118	Solyc01g106080.4.1	19321.6	24213.6	27299.7	23982.3	29440.2	13536.6	15186.5	28126.2	18680.4	31261.8	29774	39062.2	41002.3	28528.5	32012.2	17718.9	22691.1	27299.7	20659.4	20358.4	5659.84	13953.4	28933.5	14092.1	21854.5	20807.4	37868.7	43057.9	24187.8	17805.4	1	3	2	1	2
Solyc01g106210.3.1	14	14	6	6	710.81	710.81	0.0767477	0.0618036	64997.2	43548.2	44938.4	0.670001	0.691389	Heat shock protein 70 (AHRD V3.3 *** B9HN74_POPTR)	92339.1	59672	56385.4	53962.5	62626.8	49081.7	68077.2	51059.2	25660.1	23862.7	29601.8	66537.1	30730.3	45266.1	52556.5	84679.9	55920.1	56385.4	46485.7	43307.3	20521.7	62549.3	52524.8	19357.5	16682	20687	64504.2	32270.9	38378.7	29232.3	2	4	5	3	0
Solyc01g106260.3.1	10	10	2	2	523.71	523.71	0.178798	0.00543131	7022.5	5477.69	4505.54	0.780019	0.641586	Heat shock protein 70 (AHRD V3.3 *** B9HN74_POPTR)	7978.05	6377.41	8905.61	6019.73	5831.72	5404	10092.9	5148.51	3330.1	3412.93	5048.89	3814.28	4479.15	5586.59	3598.81	7316.29	5976.43	8905.61	5185.66	4032.72	2259.49	9273.35	5296.29	2512.17	2385.92	3528.39	3697.74	4703.71	4736.58	2001.68	1	2	1	1	0
Solyc01g106320.2.1	3	3	2	2	77.05	77.05	0.549743	0.0835403	8731.49	9812.94	5016.4	1.12386	0.574518	Octicosapeptide/Phox/Bem1p family protein (AHRD V3.3 *** AT5G64430.1)	3707.82	9990.87	7464.88	12796.4	9697.46	77.8271	7795.39	8893.81	19037.3	13260.4	3673.12	6045.73	6256.21	6151.02	2955.91	3400.27	9362.69	7464.88	11023.4	6705.94	32.5406	7162.4	9149.1	14361.4	9270.1	2566.94	5861.01	6569.86	5215.13	1644.1	0	1	1	2	1
Solyc01g106430.3.1	6	6	5	5	228.93	228.93	0.495761	0.572021	58237.9	50978.3	52124.3	0.875346	0.895024	Inorganic pyrophosphatase (AHRD V3.3 *** A0A124SF20_CYNCS)	94001.6	52812.1	47735.7	47046.8	49593.1	77960.3	57682.1	59552.6	31961.8	27734.7	40877.5	77094.8	62282.7	38252.7	42113.8	86204.4	49491.5	47735.7	40528.2	34294.4	32596.3	52998.3	61262	24111.4	19388.9	28567	74739.3	65405.2	32432.5	23424	3	4	3	3	2
Solyc01g106620.2.1	9	9	8	8	541.42	541.42	0.675554	0.451127	1.61817e+06	1.83244e+06	1.88662e+06	1.13242	1.1659	Pathogenesis-related protein 1 (AHRD V3.3 *** E2GEV9_9ROSI)	2.29244e+06	1.43291e+06	1.41043e+06	1.05741e+06	1.89764e+06	1.99415e+06	918779	2.15987e+06	1.46336e+06	2.62603e+06	1.75371e+06	1.64527e+06	3.03777e+06	1.4204e+06	1.57596e+06	2.10229e+06	1.34282e+06	1.41043e+06	910901	1.31225e+06	833783	844174	2.22186e+06	1.10393e+06	1.83581e+06	1.22557e+06	1.595e+06	3.19007e+06	1.20429e+06	876562	14	18	16	14	20
Solyc01g107160.3.1	3	3	3	3	100.14	100.14	0.224358	0.321249	16398.5	11339.7	12790.8	0.691511	0.779997	Transducin/WD40 repeat-like superfamily protein (AHRD V3.3 *** AT3G19590.1)	28285.3	12324.9	10538.2	16932.2	13911.9	3427.33	12511.6	8819.5	14183.9	17756.3	10784.9	10838.4	13153.4	13222.6	15954.6	25939.1	11550	10538.2	14586.1	9620.27	1433.01	11495.7	9072.65	10700.1	12413.1	7536.97	10507.2	13812.8	11210.8	8874.08	0	0	0	1	2
Solyc01g107540.4.1	11	11	10	10	614.58	614.58	0.541264	0.103439	453322	397497	300663	0.876854	0.663243	Solyc01g107540.4.1	538173	346738	307105	382809	691787	358195	194906	555190	312918	566278	209743	172095	311798	397350	412328	493533	324937	307105	329768	478381	149766	179080	571126	236060	395875	146578	166836	327430	336892	229340	7	9	8	10	10
Solyc01g107590.3.1	13	13	12	12	638.31	638.31	0.00169744	0.00268465	376313	129821	145660	0.34498	0.387071	Cinnamyl alcohol dehydrogenase (AHRD V3.3 *** C1IC55_GOSHI)	548335	301195	190995	463288	377754	102571	87078.5	172282	155484	131688	117379	109300	139932	169531	192158	502852	282257	190995	399097	261223	42886.4	80007.7	177227	117295	92060.5	82029.4	105961	146948	143736	106880	10	7	7	10	8
Solyc01g107870.3.1	7	7	6	6	351.52	351.52	0.204862	0.0044022	102918	83206.6	75041.5	0.808471	0.729136	Polyadenylate-binding protein (AHRD V3.3 *** K4B303_SOLLC)	126601	107909	87557.6	93880.9	98643.8	40836.8	90463.5	74727.8	99663.7	110341	81679.8	73154.1	73581	83099.9	63692.7	116100	101124	87557.6	80873.1	68213.6	17074.4	83117.8	76872.8	75184.6	77137.5	57081.4	70919	77270	70456	35426.3	3	3	4	3	3
Solyc01g109660.2.1	6	6	3	3	277.4	277.4	0.988129	0.704219	71033.1	71633.9	60470.8	1.00846	0.851304	meloidogyne-induced giant cell protein DB275	26578.7	89651.1	53101	103568	82267.2	24056	87111.2	63801.4	101781	81419.7	104420	58418.5	49883.1	50290.2	39342	24374.1	84014.3	53101	89217.6	56889	10058.1	80037.7	65632.7	76781.9	56919	72973.4	56633.6	52383.9	42638.4	21882.3	0	2	1	1	1
Solyc01g109940.3.1	10	10	6	6	409.78	409.78	0.139725	0.0791141	86690.3	65014	69342.6	0.749957	0.799889	26S proteasomal subunit RPT4a	113234	91001.3	82784.7	70683.7	75747.8	30749.1	76118.6	83707.7	79429.4	55065.1	85982.5	69390.4	59948.3	73694.8	57697.2	103841	85279.6	82784.7	60890	52380.7	12856.6	69937.7	86110.4	59920.2	38495	60088.4	67270.2	62953.7	62481.9	32091.6	2	4	2	0	2
Solyc01g110390.2.1	3	3	3	3	160.18	160.18	0.283992	0.727159	26966.9	20481.9	28128	0.759523	1.04306	NADH dehydrogenase	45613.5	24674.1	23136.1	16786.5	24624.2	30853.9	22751.4	24456.8	13289.8	11057.9	40012.1	31157.2	24940.9	23126.7	21402.9	41830	23122.7	23136.1	14460.6	17028	12900.4	20903.9	25158.8	10025.6	7730.39	27962.2	30205.3	26191.2	19607.9	11904.4	1	1	3	0	1
Solyc01g111120.4.1	3	3	2	2	157.48	157.48	0.111019	0.168664	77544.8	56243.9	58928.4	0.725308	0.759928	Solyc01g111120.4.1	131001	66594.5	59144.9	70348.1	60635	64395.1	56955.4	52057.2	59598.7	48213.1	53092.4	66063.9	55896.7	58631.3	60957.9	120135	62407.3	59144.9	60601	41930	26924.5	52330.6	53551.4	44960.3	33704.9	37103.3	64045.5	58699	49710.3	33905.2	3	0	1	3	0
Solyc01g111170.3.1	12	12	8	8	592.28	592.28	0.754168	0.129646	2.04555e+06	2.02995e+06	1.48922e+06	0.992378	0.728032	diageotropica	1.33797e+06	1.8152e+06	1.60859e+06	2.97381e+06	2.49216e+06	685278	1.54207e+06	1.70296e+06	3.19118e+06	3.02828e+06	1.12011e+06	1.28671e+06	1.51088e+06	1.95866e+06	1.56975e+06	1.22699e+06	1.70107e+06	1.60859e+06	2.56177e+06	1.72337e+06	286524	1.41685e+06	1.75184e+06	2.40738e+06	2.11702e+06	782783	1.2474e+06	1.58662e+06	1.66064e+06	873109	6	10	12	12	18
Solyc01g111300.4.1	2	2	2	2	67.99	67.99	0.407729	0.227387	26199	22446.3	20561.2	0.856763	0.784807	Solyc01g111300.4.1	24819.6	25165.8	16438.3	35243.7	29327.6	7274.1	25828.7	12107.7	28132.9	38888.3	25082.5	16468.1	12628.8	29479.1	19147.3	22760.9	23583.5	16438.3	30360.5	20280.5	3041.4	23731.4	12455.2	21223	27186.1	17528.7	15964.9	13262	24993.8	10649.9	1	1	1	0	0
Solyc01g111450.3.1	9	9	8	8	540.09	540.09	0.165246	0.0055027	237454	202804	177042	0.854079	0.745585	LEY14339 proteasome, alpha subunit	290971	233574	200977	220064	241683	153739	185240	187253	232673	255117	198433	153851	187349	162986	182591	266836	218888	200977	189573	167127	64280.4	170198	192628	175524	178348	138674	149150	196741	138187	101558	8	7	8	9	10
Solyc01g112280.3.1	2	2	2	2	47.58	47.58	0.564824	0.0366364	7170.98	6461.43	10927.9	0.901053	1.5239	partialaminoacylase-1	10189.5	6497.81	9768.64	4099.07	5299.94	11943.4	4065.97	8626.23	2153.65	5517.93	13156.6	11143.3	8723.09	11533.6	10082.8	9344.27	6089.26	9768.64	3531.12	3664.99	4993.69	3735.82	8873.83	1624.68	3857.49	9194.44	10802.8	9160.42	9778.75	5608.11	0	0	0	0	0
Solyc02g021560.4.1	5	5	5	5	257.93	257.93	0.435117	0.00869576	63398.3	55805.5	43410.2	0.880236	0.684721	Solyc02g021560.4.1	65174.9	77752.2	44748.2	65399.7	63916.6	14516	47370.3	53092.8	75022.1	89026.4	43963.3	38912.6	53022.5	38508	42644.4	59768.8	72863.5	44748.2	56338.2	44199.2	6069.35	43523.8	54616.7	56595.4	62236.7	30723.5	37723.7	55680.7	32648.9	23719.2	4	8	2	4	3
Solyc02g023970.3.1	2	2	2	2	54.02	54.02	0.666867	0.913194	11127.5	10664	11443.2	0.958349	1.02838	Obg-like ATPase 1 (AHRD V3.3 *** K4B546_SOLLC)	9520.53	14898	13418.6	8867.44	8932.87	5595.49	15843.2	15056.2	10783.2	6042.01	10712.8	15821.8	8585.91	13891.4	8204.33	8730.83	13961.2	13418.6	7638.8	6177.21	2339.55	14556.7	15488.4	8134.64	4223.86	7486.61	15338.4	9016.36	11777.8	4563.31	0	1	1	2	1
Solyc02g024050.3.1	13	13	13	13	560.3	560.3	0.460945	0.805638	542777	489910	522289	0.902599	0.962253	Ferredoxin--NADP reductase (AHRD V3.3 *** K4B553_SOLLC)	709920	508575	579823	514498	401068	545785	386881	393217	480888	642779	553190	426043	531553	607775	492884	651034	476598	579823	443211	277345	228200	355467	404503	362774	449355	386593	413026	558202	515300	274146	11	12	12	10	8
Solyc02g062510.3.1	6	6	2	2	369.07	369.07	0.41038	0.00247171	10169.1	9189.46	18861.9	0.903665	1.85483	Peroxidase (AHRD V3.3 *** K4B6D9_SOLLC)	9986.22	12157.9	10110.9	11819.1	6771.36	6663.72	2958.23	4280.51	12485.8	19559	25712.2	18398.1	14819.2	19662	15718.3	9157.89	11393.4	10110.9	10181.5	4682.49	2786.19	2718.02	4403.38	9419.08	13673.4	17968.8	17836	15562.1	16670.3	8742.63	0	0	0	0	0
Solyc02g067210.3.1	2	2	2	2	60.35	60.35	0.352327	0.078491	9956.54	7582.66	5297.86	0.761576	0.532099	RNA-binding KH domain-containing protein	3692.05	15112.4	10514.2	11582.9	8881.15	2171.54	10412.2	16568	4171.68	4589.87	6340.86	5775.66	5502.55	6108.53	2761.69	3385.8	14162.2	10514.2	9978.01	6141.45	907.953	9566.71	17043.6	3147.04	3208.69	4431.27	5599.19	5778.41	5179.1	1536.07	0	1	1	1	1
Solyc02g067460.3.1	8	8	6	6	236.89	236.89	0.370519	0.146966	558905	641873	406005	1.14845	0.72643	Mitochondrial outer membrane protein porin (AHRD V3.3 *** A0A1D1XW30_9ARAE)	932365	604535	411529	437106	408989	721568	495477	506238	715554	770529	364308	395235	474796	350058	445629	855028	566525	411529	376542	282822	301698	455244	520769	539802	538663	254595	383159	498599	296796	247862	2	3	2	5	3
Solyc02g068740.3.1	6	6	6	6	331.82	331.82	0.418335	0.0346562	104309	88344.3	69791.7	0.846948	0.669086	Glycine cleavage system H family protein (AHRD V3.3 *** B9ICP5_POPTR)	144983	99346.5	62713.4	115796	98706.8	53158.7	86301.8	90337.3	110125	101799	69995.8	81395.8	72460.1	63215.9	61891.1	132957	93100	62713.4	99751.8	68257.2	22226.4	79294.1	92930.3	83076.2	71165.9	48916.2	78908.9	76092.9	53597.4	34424.3	6	7	2	8	7
Solyc02g069850.3.1	6	6	6	6	400.57	400.57	0.880215	0.072176	451689	491005	347245	1.08704	0.768771	ribosomal protein S25	559430	435208	405914	520392	337500	266670	492805	344973	596687	753889	478108	345934	285366	301076	325741	513026	407844	405914	448289	233386	111498	452789	354875	450131	527030	334123	335365	299673	255266	181179	4	2	4	4	2
Solyc02g070310.3.1	3	3	2	2	178.46	178.46	0.894064	0.908674	74164	75753.2	65741.8	1.02143	0.886438	60S ribosomal protein L32 (AHRD V3.3 *** D7MRE7_ARALL)	134953	88799.2	75798	36521.8	34748.4	131312	97845.1	56843.3	34446.5	58319.2	104364	68308	50640.5	42216.1	63180.4	123759	83215.9	75798	31461.5	24029	54903.4	89900	58474.9	25985.8	40769.9	72934.2	66221	53179.3	35792.8	35141.4	3	2	5	3	3
Solyc02g070510.3.1	5	5	5	5	178.39	178.39	0.169967	0.842174	78656.7	41274.2	82464.7	0.524739	1.04841	Proteasome subunit alpha type (AHRD V3.3 *** M1BWH6_SOLTU)	190291	29806.9	61338.5	49608.7	62238.2	102530	38154.6	54140.2	5911.68	5634.38	45892.8	171872	41400.9	47713.8	105444	174507	27932.8	61338.5	42735.1	43038.6	42869.3	35056.5	55694.2	4459.67	3938.89	32071.9	166620	43476.5	40454	58648.9	2	1	2	1	2
Solyc02g071150.3.1	2	2	2	2	99.57	99.57	0.402024	0.292264	8597.68	7207.12	7125.17	0.838263	0.828731	Programmed cell death protein 5 (AHRD V3.3 *** W9RM62_9ROSA)	8536.55	8327.56	5219.55	11282.3	9622.43	2357.18	7545.24	6349.65	8588.41	11195.1	7733.98	5989.58	6517.41	9102.94	6281.94	7828.47	7803.96	5219.55	9719.08	6654.05	985.571	6932.56	6531.9	6478.95	7826.29	5404.84	5806.58	6844.15	7717.9	3494.06	0	1	0	0	1
Solyc02g071180.3.1	2	2	2	2	98.64	98.64	0.512352	0.0435996	3775.06	5148.36	1632.45	1.36378	0.43243	RNA polymerase II degradation factor-like protein (DUF1296) (AHRD V3.3 *** AT1G29370.1)	1783.94	5031.27	3283.19	6267.99	2508.93	0	8446.82	3608.44	5459.18	8227.35	1259.19	1713.69	2289.38	2389.73	510.271	1635.97	4714.93	3283.19	5399.52	1734.96	0	7760.93	3712.01	4118.32	5751.59	879.976	1661.33	2404.15	2026.13	283.817	0	1	0	0	0
Solyc02g071560.4.1	4	4	4	4	157.97	157.97	0.504351	0.892117	79675.2	71161.1	91593.6	0.89314	1.14959	Solyc02g071560.4.1	82155.4	44130.4	54406.6	83472.6	134211	43554.2	26003	60675.2	51029.8	174543	42977.7	50722.9	53530.4	149284	161453	75340.8	41355.7	54406.6	71907	92808.9	18210.6	23891.6	62416.8	38496	122020	30034.7	49173.1	56214.1	126570	89801.3	2	2	3	2	4
Solyc02g077740.3.1	3	3	2	2	128.32	128.32	0.952355	0.813946	17467.5	17978.2	17725.1	1.02924	1.01475	Nucleic acid-binding, OB-fold (AHRD V3.3 *** A0A103XEX3_CYNCS)	18041.1	18409.4	14397.8	20723.3	15765.8	10594.8	20002	13209.5	21844.1	24240.4	18397.9	19527	17357	18306	15037.6	16544.7	17251.9	14397.8	17852	10902.3	4429.81	18377.8	13588.7	16478.8	16946	12857.2	18930.3	18227.1	15520.7	8364.01	1	1	1	1	3
Solyc02g078100.3.1	2	2	2	2	66.22	66.22	0.269547	0.721668	11799.3	9307.75	13722.8	0.788839	1.16302	Pollen Ole e 1 allergen/extensin (AHRD V3.3 *-* A0A124SHL8_CYNCS)	16716.3	11184	10610.8	12795.4	7690.03	4790.51	10784.8	6283.27	12861.8	11818.3	19171.8	16192.6	10816.1	16882	5551.69	15329.7	10480.8	10610.8	11022.5	5317.77	2002.98	9909.1	6463.63	9702.7	8262	13398.1	15697.8	11358.4	14313.3	3087.89	0	1	0	0	0
Solyc02g078650.4.1	8	8	8	8	434.09	434.09	0.790206	0.019585	235560	245809	361097	1.04351	1.53293	Solyc02g078650.4.1	380147	217825	176707	216271	186850	259331	158963	210919	254918	344914	453389	303737	299183	384278	364895	348614	204129	176707	186305	129210	108430	146055	216973	192306	241123	316848	294457	314182	325809	202958	4	7	6	6	8
Solyc02g079750.4.1	6	6	6	6	328.96	328.96	0.191316	0.664583	214770	172225	198880	0.801904	0.926015	Solyc02g079750.4.1	290655	193359	176804	158029	255005	151753	127342	187796	169861	224372	172395	221939	238213	165670	196185	266546	181201	176804	136133	176339	63450.1	117002	193186	128141	156854	120477	215158	250156	140463	109119	6	7	5	5	10
Solyc02g080200.4.1	21	21	6	6	1511.7	1511.7	0.396034	0.0231417	311553	378629	463614	1.2153	1.48807	Solyc02g080200.4.1	374238	233075	284483	413737	252232	477563	195187	368756	405178	446460	418489	362673	422192	624548	490167	343196	218421	284483	356411	174422	199676	179338	379341	305660	312112	292459	351592	443359	529521	272635	9	6	7	5	4
Solyc02g080630.4.1	10	10	10	10	492.98	492.98	0.454988	0.719456	389826	336214	397868	0.862472	1.02063	Solyc02g080630.4.1	620684	346472	382098	266541	333335	609849	296388	372348	220217	182268	338992	472459	409143	366780	401969	569200	324688	382098	229610	230506	254986	272321	383036	166128	127420	236902	458023	429655	310973	223578	7	8	11	8	6
Solyc02g080810.3.1	7	7	7	7	224.66	224.66	0.296589	0.132803	124982	101719	92419.6	0.813871	0.739463	Aminomethyltransferase (AHRD V3.3 *** K4B9V1_SOLLC)	179891	149566	88683.4	113475	93294.6	69994.9	98956.8	112063	118530	109052	126902	84126.3	97937.3	85476.4	67655.5	164970	140162	88683.4	97752.2	64514.6	29265.8	90921.5	115279	89416.9	76236.5	88684.8	81556	102847	72471	37630.5	2	2	2	2	3
Solyc02g081140.3.1	3	3	3	3	125.85	125.85	0.859782	0.566888	8672.2	8703.66	4456.18	1.00363	0.513846	UBX domain-containing protein, putative (AHRD V3.3 *** B9SH50_RICCO)	794.644	9814.08	5171.84	15183.6	12396.9	1392.33	7016.53	8443.25	10744.7	15921.5	4519.87	2935.51	5901.05	5622.8	3301.67	728.73	9197.02	5171.84	13079.8	8572.63	582.152	6446.79	8685.61	8105.64	11130.4	3158.69	2845.82	6196.89	4767.28	1836.41	0	0	0	1	1
Solyc02g081160.3.1	2	2	2	2	56.27	56.27	0.737269	0.28416	9414.59	7855.79	12244.6	0.834428	1.30059	Pyrophosphate--fructose 6-phosphate 1-phosphotransferase subunit beta (AHRD V3.3 *** PFPB_SOLTU)	16641	4686.33	14666.3	1744.63	9334.64	11380.1	14410.9	9278.45	2391.48	1818.12	8352.89	13730.3	9355.6	12096.9	17687.1	15260.7	4391.68	14666.3	1502.9	6455.04	4758.16	13240.7	9544.78	1804.1	1271.01	5837.37	13310.8	9824.64	10256.3	9837.69	1	1	3	1	1
Solyc02g081700.1.1	5	5	5	5	291.66	291.66	0.134314	0.243554	149542	110958	118235	0.741984	0.790648	Proteasome subunit alpha type (AHRD V3.3 *** K4BA40_SOLLC)	254021	122502	117942	127009	126238	129388	106320	117722	97518.3	103842	138607	109625	113389	108853	120703	232951	114800	117942	109411	87295.2	54099	97687.2	121101	73566.1	72593.8	96864.8	106276	119073	92290.3	67136.1	5	4	5	3	6
Solyc02g082000.3.1	7	7	5	5	398.44	398.44	0.452238	0.5769	740735	887387	686921	1.19798	0.92735	Ribosomal protein S19 family protein (AHRD V3.3 *** AT5G09500.1)	706900	579947	655223	987833	773772	693507	669619	598186	1.14753e+06	1.3281e+06	771928	478146	686931	662414	835183	648264	543483	655223	850963	535075	289965	615245	615356	865676	928448	539457	463537	721370	561626	464535	8	8	6	9	7
Solyc02g082760.3.1	7	7	4	4	349.11	349.11	0.0882751	0.693298	52331	22695.8	53113.5	0.433698	1.01495	ethylene-responsive catalase	17850.1	71537.9	66946.6	53717.6	51602.9	2924.06	30897	26517.9	36195.4	16944.8	49247.6	45245.7	66324.6	55931.2	48818.3	16369.4	67039.9	66946.6	46274.7	35684.2	1222.59	28388.2	27279.1	27305.2	11845.8	34416.4	43863.3	69649.8	47421.1	27153.1	1	6	5	5	4
Solyc02g082830.3.1	8	8	8	8	491.58	491.58	0.0797927	8.47571e-05	210740	250917	110650	1.19065	0.525053	Solyc02g082830.3.1	241916	197631	183213	206280	224658	206374	266937	214764	289812	276697	83104.9	105713	119266	126515	118649	221849	185205	183213	177699	155354	86287.8	245262	220928	218629	193434	58077.3	102483	125245	107265	65993.4	4	5	6	8	6
Solyc02g083590.3.1	2	2	2	2	49.19	49.19	0.777465	0.111873	14869.2	13568.9	10270.6	0.912547	0.690732	Dehydroquinate synthase (AHRD V1 ***- Q8RU74_SOLLC)%3B contains Interpro domain(s) IPR016037 3-dehydroquinate synthase AroB%2C subgroup	24455.6	11799	10682.2	16187.2	11222.1	15705.7	15762.3	10617.3	13511.2	12247.7	7463.95	10759.9	7965.78	13224	11939.6	22427.1	11057.1	10682.2	13944.4	7760.24	6566.76	14482.4	10922.1	10192.7	8562.15	5216.14	10431.1	8365.14	11212	6640.88	0	0	0	0	0
Solyc02g083710.3.1	3	3	3	3	83.65	83.65	0.370966	0.005584	35392.7	31119.2	20304.1	0.879252	0.573681	26S proteasome non-ATPase regulatory subunit 4 (AHRD V3.3 *** A0A0B2PG91_GLYSO)	33002.1	40878.5	36940.6	35799	30343.6	14783.9	35588.8	22215.3	45211.5	37796.3	13973.8	32901.7	14898.7	19463.4	20283.1	30264.6	38308.3	36940.6	30838.8	20983	6181.36	32699	22853	34106.8	26422.7	9765.54	31896.4	15645.6	16502	11281.6	0	1	0	3	0
Solyc02g084780.4.1	16	16	3	3	978.77	978.77	0.51328	0.0130173	56212.2	108179	161915	1.92448	2.88043	Solyc02g084780.4.1	72101.3	27243.1	56037.1	92741.2	32938.3	153743	17845.4	45040.5	62450.3	261817	67805.1	186040	103671	225091	226969	66120.7	25530.2	56037.1	79891.4	22777.3	64282.3	16396.3	46333.3	47111.5	183032	47385.2	180356	108869	190843	126242	3	2	1	5	1
Solyc02g084800.4.1	14	14	4	4	827.76	827.76	0.944481	0.031097	200927	231881	332676	1.15406	1.6557	Solyc02g084800.4.1	346858	157708	173649	187930	138491	339020	70998.2	108276	178944	462169	232059	295178	273622	410712	451808	318087	147792	173649	161891	95768.5	141749	65233.1	111384	134992	323094	162173	286160	287340	348221	251299	6	4	4	4	4
Solyc02g084920.3.1	3	3	3	3	143.85	143.85	0.145764	0.480321	47581.3	32328.1	40476.7	0.679429	0.850685	fruit-specific protein TOM2A11	81054.6	38159.3	35442.1	39879.8	43370.8	60190	33220.5	31938.3	21106.2	15185.6	43069.6	37819	38984.8	36317.3	46192.9	74331.3	35760	35442.1	34354.2	29991.6	25166.3	30523	32855.1	15922.2	10616	30099	36663.5	40939.3	30791.5	25692.8	1	2	2	2	2
Solyc02g085040.3.1	2	2	2	2	112.1	112.1	0.300135	0.704578	25776.8	19774.2	22814.9	0.767133	0.885094	GAMMA carbonic anhydrase (AHRD V3.3 *** G5DWW7_SILLA)	42195.4	19830.5	14936.7	28768	23153.4	14762.2	20230.8	17948.1	19064.8	26865.3	17970.6	18059.8	22025.1	27797.5	28221.6	38695.4	18583.7	14936.7	24782.1	16010.9	6172.3	18588	18463.3	14382.2	18781	12558.7	17508	23129.3	23568	15697.1	3	2	2	3	1
Solyc02g085350.4.1	9	9	9	9	396.84	396.84	0.0565165	0.976645	111130	45387.6	96300.2	0.40842	0.866557	Solyc02g085350.4.1	246011	67789.1	94104.3	52135	95609.1	46241.1	54585.2	91893.3	14852.8	19365.3	90357.8	107049	90259.4	88795.8	105040	225605	63526.8	94104.3	44911.4	66115.1	19334.1	50152.9	94531	11204.7	13538	63146	103778	94784.5	75285.2	58423.8	5	4	6	1	5
Solyc02g086240.3.1	6	6	5	5	358.25	358.25	0.817429	0.569565	113677	141082	124291	1.24108	1.09338	Ribosomal L5P family protein (AHRD V3.3 *** AT5G45775.2)	166788	130292	122896	79157.5	69248.9	231103	233420	122058	70940.3	47886.2	127056	130436	78068.5	138381	147515	152954	122100	122896	68189.7	47886.6	96627.5	214467	125562	53516.1	33476.4	88792.7	126450	81982.4	117326	82049.1	5	3	4	3	2
Solyc02g086880.4.1	4	4	4	4	122.14	122.14	0.195413	0.167798	40573.5	31322.7	30527.6	0.771998	0.752402	Solyc02g086880.4.1	58051.5	30687	29851.2	52909.4	31368.6	25564.2	34191.5	31087.6	34852.8	30917.1	25745	26966.2	29230.3	41381.1	29315.6	53236.3	28757.6	29851.2	45578.5	21691.8	10688.8	31415.2	31980	26292.4	21613.6	17991.7	26142.3	30695.7	35084.9	16305.5	1	0	1	0	1
Solyc02g087300.1.1	3	3	2	2	120.93	120.93	0.137998	0.0105886	25304.7	16463.8	12610.2	0.650622	0.498334	Transducin/WD40 repeat-like superfamily protein (AHRD V3.3 *** AT3G01340.2)	30059.5	32073.9	19750.6	22808.4	21831	3741.71	20806.2	23087.3	15998	18685.7	12265	14660	14788.6	16047.3	5290.09	27566.2	30057.2	19750.6	19648.1	15096.5	1564.46	19116.8	23750	12068.6	13062.9	8571.32	14212	15530	13605.7	2942.39	0	3	1	1	0
Solyc02g088700.4.1	7	7	7	7	324.54	324.54	0.333875	0.924839	147247	90329.8	114922	0.613456	0.780471	Solyc02g088700.4.1	369800	75460.2	122720	57096.4	111160	191391	91277.7	103589	33681.7	31708.6	109477	124779	84866.4	108634	146855	339126	70715.7	122720	49185.3	76868.6	80023.3	83866	106563	25408.9	22166.9	76507	120967	89121.1	92104.7	81682	5	4	4	3	6
Solyc02g092440.3.1	7	7	4	4	412.08	412.08	0.865378	0.441552	100320	96254.5	88346.2	0.959476	0.880646	Outer mitochondrial membrane protein porin (AHRD V3.3 *** B6SS48_MAIZE)	129514	92529.9	72330.1	124022	83203.1	114384	81972	90592	100037	94288	104640	64648.9	76826.8	100190	95425.3	118771	86712	72330.1	106838	57536.2	47825.5	75315.8	93192.4	75465.9	65915.1	73127.3	62673.6	80678.4	84945.6	53076.3	3	4	4	2	2
Solyc02g092580.3.1	10	10	9	9	481.56	481.56	0.0519648	0.835734	247094	131552	228897	0.532398	0.926356	Peroxidase (AHRD V3.3 *** K4BD54_SOLLC)	419259	236819	156098	180583	242713	227616	118567	67369.1	64867.4	179343	212953	183550	214017	189599	344368	384482	221929	156098	155562	167839	95169.2	108939	69302.8	48934.9	125376	148821	177942	224746	160751	191540	6	6	5	4	6
Solyc02g093340.3.1	5	5	3	3	178.44	178.44	0.489616	0.132842	28538.1	25632.9	21520	0.898198	0.754079	RNA-binding (RRM/RBD/RNP motifs) family protein (AHRD V3.3 *-* AT5G40490.1)	20944.9	39959.6	25944.8	30188.4	25653	5511.4	27154.9	24159.2	29204.9	42134	26405.3	22333.6	27947.3	17953.7	12960.1	19207.6	37447.1	25944.8	26005.6	17739.4	2304.39	24949.9	24852.7	22031.7	29455.2	18453.2	21651.3	29348.4	15222	7208.49	2	3	3	1	3
Solyc02g093680.3.1	8	8	6	6	332.35	332.35	0.333281	0.0542177	115525	94199.2	82136.2	0.815404	0.710984	succinate dehydrogenase	91614.3	136125	90088	144015	115781	22990.6	75208.9	96548.2	148913	127336	53870.6	85970.9	114996	80695.7	75147.9	84015.1	127566	90088	124061	80064.5	9612.7	69101.9	99319.5	112337	89018.1	37647.1	83344.2	120761	68417.6	41797.8	2	4	1	2	1
Solyc03g006700.3.1	12	12	9	9	638.32	638.32	0.340838	0.0547614	497254	406824	835394	0.818142	1.68002	Peroxidase (AHRD V3.3 *** K4BE93_SOLLC)	411871	423873	449570	798431	402522	413372	46604.2	263277	423470	887396	564197	658875	554170	1.12459e+06	1.27514e+06	377708	397222	449570	687804	278350	172837	42820	270834	319459	620363	394286	638744	581953	953480	709241	3	5	5	6	5
Solyc03g007660.4.1	2	2	2	2	48.87	48.87	0.448433	0.702198	10617.5	9108.79	9700.97	0.8579	0.913674	Solyc03g007660.4.1	11843.5	11943	6716.24	14554.2	8030.61	8933.85	9780.28	9830.83	8627.41	8371.56	11073.1	10853.1	11103.2	7295.44	8179.95	10861.2	11192.1	6716.24	12537.7	5553.29	3735.37	8986.12	10113	6508.37	5852.41	7738.37	10521.5	11659.9	6185.42	4549.75	0	1	1	0	0
Solyc03g007670.4.1	2	2	2	2	59.6	59.6	0.162489	0.567434	6777.44	3527.92	4818.05	0.520538	0.710895	Solyc03g007670.4.1	13694.5	4391.56	5722.33	850.263	9228.55	13038.4	1115.82	3040.63	83.6147	361.171	432.317	11525.1	4454.41	3029.03	4649.35	12558.6	4115.44	5722.33	732.454	6381.68	5451.51	1025.21	3127.91	63.0775	252.488	302.122	11173	4677.73	2568.15	2586	1	0	0	0	0
Solyc03g019690.1.1	2	2	2	2	142.71	142.71	0.0274422	0.738949	75975.5	25012.5	57712.7	0.329218	0.759623	Kunitz-type protease inhibitor (AHRD V3.3 *** Q3S481_SOLTU)	65897.3	44315.9	43486.1	35094.7	191084	34602.3	13441.5	22297.2	17919.5	36802.2	65944.5	55595.5	33965.8	40135.1	92922.7	60431.3	41529.5	43486.1	30232.1	132137	14467.7	12350	22937.2	13518.2	25727.8	46084.9	53896.9	35668.7	34028.4	51684.3	2	2	3	2	4
Solyc03g025850.3.1	4	4	4	4	144.96	144.96	0.0320698	0.63723	39326.1	24855	46000.1	0.632023	1.16971	remorin 1	29639.6	53604.4	29794.9	41441.6	42149.8	17067.5	17153.7	34450.7	29578.7	26024.1	53350.2	68934.6	49606.9	36296.6	21812.2	27181.1	50234	29794.9	35699.6	29147.2	7136.17	15760.8	35439.6	22313.7	18193	37283.5	66828.4	52093.9	30773.9	12132.1	2	4	1	2	1
Solyc03g044000.1.1	4	4	2	2	158.37	158.37	0.444272	0.864845	32506.7	29239.9	27923.1	0.899505	0.858995	60S ribosomal protein L26-1 (AHRD V3.3 *** RL261_ARATH)	41658.9	53121.3	28707.1	28022.1	11023.9	93.8186	53002	25549.3	31336.5	36217.9	40054.6	26995.2	23654.3	25474.4	23436.7	38203.4	49781.3	28707.1	24139.5	7623.17	39.2268	48698.3	26282.7	23639.8	25319.3	27991.9	26170.4	24840.2	21598.4	13035.7	1	0	1	0	0
Solyc03g044100.4.1	3	3	2	2	176.02	176.02	0.20629	0.35537	16491.5	11170.5	12623.8	0.677348	0.765474	Solyc03g044100.4.1	29422	11856.6	9982.5	16672	14524.5	15132.2	6942.92	4378.07	11093.6	18305.7	4159.44	13450.3	8127.04	17466.4	19915.9	26981.5	11111.1	9982.5	14361.9	10043.9	6326.96	6379.15	4503.74	8368.81	12797.2	2906.8	13039.4	8534.48	14808.8	11077.3	0	1	1	2	1
Solyc03g078290.3.1	12	12	2	2	562.7	562.7	0.0695468	0.940181	48242.7	58302.5	49526.1	1.20852	1.0266	Ribosomal protein S13 (AHRD V3.3 *** A0A103XPA4_CYNCS)	41217.9	60429.9	47244.3	53288	39033.5	53725	62077	49909.7	60729.2	65071.5	85539.3	39965.9	40007	44471.7	37646.8	37798.9	56630.3	47244.3	45904.7	26992.2	22463.1	57036.4	51342.3	45813.1	45490.3	59778.6	38744.8	42012.7	37705.2	20939.4	1	0	1	1	0
Solyc03g078400.3.1	17	17	3	3	798.01	798.01	0.15498	0.249128	94957	41664.5	152547	0.438773	1.60648	actin	195043	56075.9	115965	20194.2	87506.8	72243.1	54505.5	74517.7	4090.57	2965.83	122203	328112	79168.5	82674.5	150576	178865	52550.1	115965	17396.2	60512.2	30205.8	50079.7	76656.6	3085.85	2073.36	85400.7	318087	83137.6	70095.3	83751.4	5	1	6	0	4
Solyc03g080050.3.1	4	4	4	4	256.87	256.87	0.436744	0.134284	47233.1	53364.5	38230.7	1.12981	0.809404	SPFH/Band 7/PHB domain-containing membrane-associated protein family (AHRD V3.3 *** AT4G27585.1)	67587.7	44463.5	36391.8	47612.2	40110.3	57668.7	40107.2	40863	67981.4	60202.3	45116.2	38386.5	37222.8	34757.8	35670.2	61981.5	41667.8	36391.8	41015.3	27736.9	24112.1	36850.5	42035.9	51284	42086.3	31529.2	37213.6	39088.9	29469.3	19840	3	5	3	3	5
Solyc03g082920.4.1	25	25	10	10	1393.45	1393.45	0.42453	0.222138	206601	184350	171819	0.8923	0.831647	Solyc03g082920.4.1	242952	164356	227024	175788	222883	212633	236858	239935	119977	112346	113909	201211	124565	191379	228030	222800	154022	227024	151432	154127	88904.8	217625	246822	90508.3	78539.3	79604.3	195063	130810	162260	126832	6	5	8	5	10
Solyc03g083390.4.1	2	2	2	2	94.04	94.04	0.951532	0.0165429	19124.8	19787.1	12069.2	1.03463	0.631074	Solyc03g083390.4.1	20037.3	18478.9	13033.2	24175.2	19899.6	17529.1	16095.5	12621.4	24151.5	28538.1	12503.1	13529.1	12297.9	14498.4	7517.44	18375.3	17317	13033.2	20825.5	13760.9	7329.14	14788.5	12983.6	18219.5	19950.4	8737.74	13115.7	12914.4	12292.4	4181.25	1	2	0	3	2
Solyc03g093360.3.1	5	5	5	5	200.38	200.38	0.702393	0.472592	294241	270940	252421	0.920809	0.857869	PLAT domain-containing protein 1 (AHRD V3.3 *** PLAT1_ARATH)	474403	265129	229800	210485	291390	414619	203870	284372	191704	260134	216146	339065	245219	207823	253851	435053	248459	229800	181321	201500	173358	187316	292535	144618	181855	151052	328705	257513	176202	141194	2	5	2	4	4
Solyc03g096360.4.1	2	2	2	2	96.77	96.77	0.862161	0.0186563	73986.3	73306.1	45485.6	0.990806	0.614784	Solyc03g096360.4.1	107553	61063.7	75455	71290.2	54570.3	106594	62506.6	47842.5	98134.3	51453.7	59283.3	29437	50712	41772.4	46223.4	98631.3	57224.2	75455	61412.5	37736.2	44568.3	57431	49215.8	74030.8	35970.4	41429.8	28537.6	53254.4	35416.6	25709.8	3	2	3	2	2
Solyc03g096460.4.1	2	2	2	2	111.62	111.62	0.701224	0.00198372	122498	126894	56989	1.03589	0.465225	Solyc03g096460.4.1	190594	128208	88016.7	97516.5	108154	163057	125418	116601	128141	101253	66306.3	67261.9	61976.2	46372.4	43028.5	174785	120147	88016.7	84005	74790.1	68176.4	115234	119948	96667.4	70784.5	46337.7	65206.8	65083.3	39316.7	23932.8	2	2	3	3	4
Solyc03g096540.3.1	6	6	6	6	387.58	387.58	0.281812	0.196752	1.01235e+06	1.43607e+06	794682	1.41856	0.784991	PLAT domain-containing protein 1 (AHRD V3.3 *** PLAT1_ARATH)	1.56288e+06	928859	676831	913583	979580	1.89313e+06	846739	756338	1.37942e+06	2.30473e+06	856782	650853	722098	762004	981675	1.43324e+06	870457	676831	787001	677394	791544	777983	778048	1.04061e+06	1.61119e+06	598757	630967	758300	646062	546015	13	12	8	12	10
Solyc03g096545.1.1	3	3	3	3	151.09	151.09	0.806225	0.816632	157503	151388	154620	0.961177	0.981698	Solyc03g096545.1.1	268204	134963	101952	105175	177219	300909	90727.3	128221	104647	132436	174374	157165	131409	143272	166881	245958	126477	101952	90602.3	122550	125814	83360.2	131902	78943.7	92583.3	121860	152363	137997	121472	92820.7	3	3	2	2	3
Solyc03g097900.3.1	5	5	2	2	194.87	194.87	0.458213	0.317332	20298.7	30885.2	26058.1	1.52154	1.28374	40S ribosomal protein S3a (AHRD V3.3 *** RS3A_TOBAC)	25142.1	29661	21568.3	12122	12999.9	31611.3	73776.7	17333	18025.1	13679.7	43057.2	22359.1	15981.3	22656	26237	23056.6	27796	21568.3	10442.5	8989.65	13217.1	67786.1	17830.5	13597.8	9563.22	30090.3	21676	16782.5	19208.8	14593.2	0	1	1	0	0
Solyc03g111200.3.1	8	8	5	5	420.05	420.05	0.699726	0.0053558	74392.2	71282.6	52498.5	0.958199	0.705699	Adenylate kinase family protein (AHRD V3.3 *** AT5G50370.1)	88152	70294.6	54214.3	82979.7	76320.5	57354.9	54254.7	59304.9	97855.8	87642.7	54536.2	56992.1	49348.8	50944.6	50671.1	80840.1	65874.8	54214.3	71482.4	52776.8	23980.9	49849.2	61007.1	73820.8	61269.5	38112.3	55250.8	51822.8	43193.2	28183.6	1	4	2	4	4
Solyc03g111230.4.1	6	6	3	3	281.56	281.56	0.198485	0.00745821	391963	449307	283367	1.1463	0.722942	Solyc03g111230.4.1	433943	343239	341731	452558	388344	470608	455101	341046	539167	440613	229206	251561	342836	309858	283372	397949	321657	341731	389854	268546	196768	418147	350835	406739	308024	160179	243875	360024	262712	157613	8	7	5	9	6
Solyc03g112360.1.1	5	5	4	4	246.61	246.61	0.427968	0.00174594	387466	482296	219588	1.24474	0.566728	60S ribosomal protein L27A (AHRD V3.3 *** B6VC54_VERFO)	481207	443628	296274	417896	298326	480296	408314	236649	596506	689713	245569	197647	223600	179765	251359	441292	415735	296274	359994	206297	200819	375159	243442	449994	482166	171614	191609	234810	152413	139808	4	4	3	7	5
Solyc03g113570.1.1	7	7	5	5	384.86	384.86	0.0410544	0.0414216	478467	255472	367445	0.533938	0.767964	Germin-like protein	499346	567764	437091	485240	402894	221077	68624.5	337038	205903	444716	336241	285282	414261	488441	313001	457927	532065	437091	418007	278607	92435.4	63052.1	346712	155329	310893	234980	276566	435030	414123	174094	6	3	3	7	4
Solyc03g113580.1.1	5	5	3	3	263.71	263.71	0.168118	0.607961	158641	118920	173786	0.749615	1.09547	Germin-like protein (AHRD V3.3 *** Q8H2A6_ANACO)	138034	146200	139752	187384	181835	86737.7	45823	146231	113296	202511	108049	167661	220586	185318	187316	126585	137008	139752	161421	125742	36266.2	42102.2	150428	85468.9	141572	75509.2	162538	231644	157122	104187	3	2	1	1	2
Solyc03g114150.3.1	9	9	7	7	403.83	403.83	0.751631	0.281864	109845	102000	131818	0.928579	1.20004	aldehyde dehydrogenase family 2 member B7a	176843	109070	89587.3	96391.8	77334.4	95910.2	62186.8	136771	100067	115064	84683.3	139765	145825	135618	153200	162174	102212	89587.3	83036.1	53477.8	40101.4	57137.3	140697	75489.2	80439.1	59180.4	135495	153136	114983	85211.2	3	4	3	4	4
Solyc03g114500.4.1	6	6	5	5	282.4	282.4	0.943589	0.631635	45407.5	46071.5	48985.8	1.01462	1.0788	Solyc03g114500.4.1	28108.7	34845.7	64765.7	47998.3	51319.4	28611.6	48449.6	51945	65742.4	35608.9	33282.6	49345.4	44641.5	67354.5	50304.7	25777.1	32654.7	64765.7	41347.8	35488.1	11962.9	44515.4	53436	49595	24893.6	23259.4	47837.8	46879.6	57106.3	27979.8	3	2	4	5	5
Solyc03g115110.4.1	2	2	2	2	49.12	49.12	0.497779	0.0383222	14487.4	11529.1	31730.1	0.795798	2.19018	Solyc03g115110.4.1	33345.9	12506.9	15548.6	3412.79	7622.9	18861.4	17929.9	17801.5	2077.91	974.566	35255.5	45458.5	18905.4	25973.5	33057.5	30579.9	11720.5	15548.6	2939.93	5271.35	7886.21	16474	18312.5	1567.54	681.301	24638.1	44069.6	19853.2	22021.5	18386.8	0	1	1	0	0
Solyc03g115360.3.1	10	10	5	5	491.46	491.46	0.481045	0.0325761	275102	313842	210357	1.14082	0.764649	40S ribosomal protein S19-like (AHRD V3.3 *** Q2VCJ6_SOLTU)	286960	315624	224005	327868	221054	210849	294794	265760	450564	347245	204557	222255	235167	219818	169987	263158	295779	224005	282440	152862	88159	270857	273388	339898	242753	142953	215465	246957	186372	94548	2	7	5	7	4
Solyc03g115990.3.1	14	14	6	6	769.26	769.26	0.0765968	0.0216869	185880	131055	117909	0.705054	0.634331	Solyc03g115990.3.1	160702	134613	175880	237641	220561	80716.4	95560.6	164693	166228	148077	86954	86516.7	125510	120175	170391	147372	126150	175880	204714	152521	33748.6	87801.1	169420	125400	103518	60767.3	83873.3	131802	101890	94772.5	4	3	7	6	8
Solyc03g118010.4.1	5	5	5	5	220.97	220.97	0.891013	0.357123	16401.6	15706.5	18174.2	0.95762	1.10808	Solyc03g118010.4.1	45322.7	7867.86	18558.5	1270.96	8987.92	41261.6	13652.5	16077.4	3562.24	3978.72	26727.3	17900.4	9844.19	15219.4	21180	41563.3	7373.17	18558.5	1094.86	6215.28	17252.1	12543.9	16538.9	2687.3	2781.45	18678.2	17353.5	10337.7	12903.7	11780.4	3	0	1	0	0
Solyc03g119130.3.1	5	5	5	5	222.03	222.03	0.555577	0.529869	92986.9	91641.1	82461.6	0.985527	0.886809	Histone H1 (AHRD V3.3 *-* A0A151TEL4_CAJCA)	70701.3	94403.6	63185.4	114347	122298	10344.5	77667.3	73785.9	180445	115963	92128.2	67190.1	70783.2	82546.3	99660.3	64836.8	88468	63185.4	98503.3	84570.6	4325.17	71360.7	75903.8	136125	81067.6	64383.2	65137.2	74331.9	69986.6	55431.8	2	4	3	5	5
Solyc03g119360.3.1	6	6	5	5	141.34	141.34	0.652595	0.366651	23675.2	20642.9	29122.8	0.871919	1.2301	40S ribosomal protein S7-like protein (AHRD V3.3 *** Q3HRX6_SOLTU)	46168.3	23663	28609.1	8198.97	11736.7	23897	46320.4	19575.2	7862.28	5559.5	43446.2	33307.5	18049.9	30655.9	20154.6	42338.8	22175.2	28609.1	7062.95	8116.09	9991.66	42559.2	20137.1	5931.17	3886.55	30362.1	32289.8	18954.8	25991.5	11210.1	3	1	3	0	0
Solyc03g121330.3.1	10	10	10	10	334.53	334.53	0.651951	0.0088355	286823	280841	188160	0.979143	0.656016	60S ribosomal protein L28, putative (AHRD V3.3 *** B9RKC5_RICCO)	333736	339644	233556	282384	244794	83133.7	318004	232345	382293	388427	265642	180918	178472	169256	146514	306054	318289	233556	243258	169278	34759.3	292182	239014	288396	271542	185642	175390	187419	143504	81492.1	6	5	6	9	7
Solyc03g123630.4.1	10	10	9	9	572.73	572.73	0.442728	0.0467038	100115	146233	152360	1.46065	1.52185	Solyc03g123630.4.1	133041	105264	89802.2	71366.9	101101	331216	133290	75001.4	115285	76370	223800	134192	95717.1	145071	163020	122005	98645.8	89802.2	61478.6	69912.8	138486	122467	77154.3	86969.4	53388.9	156401	130092	100516	122998	90672.8	5	11	5	5	8
Solyc03g123730.4.1	4	4	4	4	149.73	149.73	0.141283	0.942322	21482	13728.7	21091.1	0.639081	0.981801	Solyc03g123730.4.1	28377.5	21578.1	22302	13718.1	21434.3	10038.8	23207.4	28303.3	4984.66	2109.5	21557	25311.3	17472.2	25548.2	15566.6	26023.6	20221.4	22302	11817.4	14822.1	4197.38	21323	29115.7	3760.35	1474.71	15065	24538	18348.2	21661	8658.24	0	2	2	0	1
Solyc04g007550.4.1	21	21	3	3	1562.04	1562.04	0.0517501	0.653647	68171.3	28258	78687.9	0.414515	1.15427	Solyc04g007550.4.1	113132	49711.7	62321.8	48464	67227.1	37411.9	30213.5	63749.7	6374.25	3540.77	56894.2	137574	45151.3	64007.6	89813	103748	46586	62321.8	41749	46488.6	15642.4	27760.1	65579.5	4808.63	2475.29	39760.2	133370	47414.9	54268.7	49954.7	0	1	1	0	1
Solyc04g008280.2.1	3	3	3	3	144.12	144.12	0.879993	0.66559	87332.9	87751.1	79796.3	1.00479	0.913702	4-hydroxy-4-methyl-2-oxoglutarate aldolase (AHRD V3.3 *** K4BNY4_SOLLC)	137913	74176.2	72650.3	80989.1	70936.2	110285	65705.4	86687.2	78526.1	97551.8	71703.2	71002.3	89568.6	80744.7	85962.5	126473	69512.3	72650.3	69767.5	49053.4	46111.7	60370.1	89175.5	59238.8	68196.7	50109.3	68833	94059.1	68459.2	47813	4	3	3	3	2
Solyc04g008730.3.1	2	2	2	2	84.44	84.44	0.57725	0.169145	14718.4	12394.1	19096.4	0.842079	1.29745	Alpha-galactosidase (AHRD V3.3 *** K4BP29_SOLLC)	30324.9	10127	10648.2	10816.5	11675.3	17704.8	4645.34	14951.5	7044.99	17623.6	18571.3	12973.1	21938.7	21147.9	20851.1	27809.5	9490.29	10648.2	9317.82	8073.65	7402.62	4268.14	15380.7	5314.62	12320.4	12978.5	12576.7	23038.5	17930.2	11597.5	1	0	1	0	0
Solyc04g008740.3.1	2	2	2	2	85.43	85.43	0.430792	0.234994	7073.6	4419.35	9859	0.624767	1.39378	Pyruvate kinase (AHRD V3.3 *** K4BP30_SOLLC)	18563.2	3123.5	7507.27	735.71	5438.27	9752.51	5758.74	5796.19	170.353	618.966	10261	12711.3	4484.83	8834.6	13003.3	17023.5	2927.11	7507.27	633.773	3760.64	4077.66	5291.13	5962.56	128.511	432.708	7170.84	12322.9	4709.67	7490.39	7232.51	0	0	1	0	0
Solyc04g011400.3.1	8	8	4	4	369.33	369.33	0.0469325	0.00408135	146166	103469	89056.2	0.707886	0.609283	UDP-glucuronate decarboxylase 1 (AHRD V3.3 *** Q6IVK5_TOBAC)	214641	142392	130568	110282	132944	92889.1	123031	127672	94310.1	79440.4	76441.3	96895.8	96211.5	88487.3	87245.1	196837	133439	130568	95002.2	91933	38838.2	113041	131337	71145.9	55535.4	53420.5	93935.3	101035	75023.7	48526.3	5	4	3	4	3
Solyc04g011510.4.1	11	11	8	8	831.82	831.82	0.0721253	0.00942789	1.42089e+06	1.68741e+06	1.01177e+06	1.18758	0.712072	Solyc04g011510.4.1	1.85135e+06	1.2658e+06	1.16415e+06	1.2639e+06	1.55924e+06	1.54629e+06	1.73548e+06	1.66885e+06	1.65457e+06	1.83186e+06	890837	1.013e+06	1.11838e+06	923788	1.11287e+06	1.69779e+06	1.18621e+06	1.16415e+06	1.08878e+06	1.07824e+06	646527	1.59455e+06	1.71676e+06	1.24818e+06	1.28062e+06	622556	982049	1.17444e+06	783231	618986	10	15	13	14	18
Solyc04g014510.3.1	6	6	5	5	289.76	289.76	0.0974497	0.321559	244103	159197	288290	0.652171	1.18102	glutamine synthase	403527	156671	221541	253071	185703	209204	103984	209946	107942	164908	241206	261627	345854	222173	370592	370056	146820	221541	218006	128416	87471.1	95540.6	215972	81429.2	115284	168566	253633	363193	188369	206126	6	4	4	3	5
Solyc04g014670.3.1	2	2	2	2	88	88	0.232634	0.11023	7751.2	5521.02	2834.5	0.712279	0.365685	NAD(P)-binding Rossmann-fold superfamily protein (AHRD V3.3 *** AT2G29150.1),Pfam:PF13561	13208.6	4834.96	8006	7805.75	4900.72	3176.03	8627.32	4785	4550.21	6466.53	42.4498	3641.94	3573.23	4677.09	2237.8	12113	4530.96	8006	6724.21	3388.92	1327.94	7926.78	4922.35	3432.61	4520.64	29.6658	3530.66	3752.37	3965.45	1244.68	1	0	1	1	0
Solyc04g026100.1.1	6	6	2	2	241.02	241.02	0.852573	0.457099	12421.5	13582.7	8649.38	1.09349	0.696325	Ribosomal protein S16 (AHRD V3.3 *** A9P8S1_POPTR)	9685.39	23671.5	14535.5	10216.6	3998.35	5721.42	30259.9	8257.1	11798.4	11876.6	13078.8	4348.19	8930.13	9741.63	7148.16	8882.01	22183.1	14535.5	8801.01	2764.92	2392.21	27802.8	8494.11	8900.49	8302.73	9140.03	4215.34	9377.84	8259.41	3975.86	0	1	2	0	0
Solyc04g045340.3.1	3	3	3	3	155.06	155.06	0.103697	0.591563	15993.5	6969.85	16749.1	0.435794	1.04725	Phosphoglucomutase, putative (AHRD V3.3 *** B9SP64_RICCO)	33684.9	10329.4	16106.7	5219.11	14627.2	5990.68	11959.1	12479.1	1460.06	2960.33	22681.6	19133.5	11349.5	11757.9	18823	30890.8	9679.93	16106.7	4495.97	10115	2504.79	10988	12837.3	1101.44	2069.51	15850.9	18548.9	11918.5	9968.92	10469.5	1	0	2	0	1
Solyc04g049330.3.1	6	6	5	5	348.27	348.27	0.62756	0.303065	80743.6	67179.2	55706.8	0.832006	0.689922	V-type proton ATPase subunit G (AHRD V3.3 *** A0A0B2RXB3_GLYSO)	75179.4	53264.5	37737.2	161335	76201.7	37574	28020.5	83096.9	93887	93317.6	31888.7	41406.6	114393	47281.3	43564.7	68943.5	49915.5	37737.2	138981	52694.6	15710.2	25745.2	85482	70826.8	65236.6	22285.2	40141.5	120128	40087.3	24231	5	6	3	5	4
Solyc04g054310.3.1	2	2	2	2	65.31	65.31	0.0929845	0.126791	6785.57	5294.96	5135.6	0.780327	0.756842	Alanine-glyoxylate aminotransferase, putative (AHRD V3.3 *** B9T1D1_RICCO)	8798.12	6108.87	5518.45	7597.95	5904.43	4075.91	6127.31	5268.19	6764.88	4238.52	7878.56	4063.44	4558.7	3051.48	6125.82	8068.34	5724.78	5518.45	6545.21	4083	1704.19	5629.77	5419.41	5103.31	2963.07	5505.88	3939.29	4787.25	2587.19	3407.23	0	1	0	1	1
Solyc04g054980.3.1	2	2	2	2	108.32	108.32	0.503304	0.197438	283804	240932	361833	0.848939	1.27494	PLAT domain-containing protein 1 (AHRD V3.3 *** PLAT1_ARATH)	525246	194196	209645	227184	262749	448951	138343	309513	139784	168068	310018	314276	504803	281449	398617	481678	181986	209645	195706	181694	187713	127109	318397	105451	117493	216654	304674	530111	238626	221714	3	3	3	4	2
Solyc04g063290.3.1	5	5	5	5	139.9	139.9	0.959288	0.992801	30987.9	38211	27690.7	1.23309	0.893597	40S ribosomal protein S2 (AHRD V3.3 *** K7WJZ4_SOLTU)	52343.4	50107.6	27935.3	21325.5	3227.72	3671.08	76063.4	8694.1	42316.8	60309.8	51997.1	12728.7	6589.36	35589.1	31549.2	48001.7	46957.1	27935.3	18370.7	2232.02	1534.93	69887	8943.65	31923.1	42161.5	36337.8	12339.8	6919.72	30174.1	17547.9	0	2	1	2	0
Solyc04g071610.4.1	2	2	2	2	119.11	119.11	0.874838	0.537983	23493.7	17834.2	21848.8	0.759106	0.929984	Solyc04g071610.4.1	3543.58	16477.4	8307.61	56625.5	32514.5	3381.89	9897.19	22316.8	28417.6	25157.7	21662.5	17765.9	28163.2	25429.3	16223.2	3249.65	15441.4	8307.61	48779.7	22484.2	1414.01	9093.54	22957.3	21437.8	17587.3	15138.7	17223	29575.1	21560.1	9023.43	0	0	0	2	1
Solyc04g071890.3.1	18	18	14	14	860.2	860.2	0.00493088	0.697449	1.18122e+06	564697	1.12937e+06	0.478064	0.956104	Peroxidase (AHRD V3.3 *** K4BTH6_SOLLC)	1.11004e+06	1.04412e+06	954570	1.41439e+06	1.38296e+06	483870	327719	374272	742593	895031	1.15073e+06	1.14124e+06	770033	1.3351e+06	1.24972e+06	1.01796e+06	978470	954570	1.21842e+06	956339	202313	301108	385015	560200	625700	804183	1.10637e+06	808638	1.13196e+06	695104	10	9	16	19	16
Solyc04g071900.4.1	11	11	7	7	503.74	503.74	0.191142	0.679272	77124.4	195522	137616	2.53515	1.78434	Solyc04g071900.4.1	66003.5	45308.7	133984	94855.7	45470.1	212041	28873.3	130747	168694	437254	12026	161477	63951	195820	254808	60528.7	42459.9	133984	81712.9	31443.2	88657.4	26528.8	134500	127260	305677	8404.27	156543	67157.1	166025	141726	0	1	2	1	2
Solyc04g072047.1.1	16	16	14	14	735.45	735.45	0.888963	0.51169	760053	812688	704223	1.06925	0.926544	Solyc04g072047.1.1	792920	618769	631471	845877	911231	453607	620512	840199	1.11165e+06	1.03747e+06	530089	695736	827879	668712	798700	727149	579864	631471	728675	630130	189659	570127	864315	838611	725277	370449	674479	869384	566966	444243	8	15	12	13	14
Solyc04g074040.3.1	2	2	2	2	56.12	56.12	0.368764	0.0329384	8325.98	5905.42	3843.37	0.709275	0.461611	Serine/arginine rich splicing factor, putative (AHRD V3.3 *** B9SZR9_RICCO)	17257.4	8584.19	5437.98	6131.45	4218.92	873.084	9638.47	4444.58	8131.37	6439.58	4239.81	3073.84	4490.84	4023.48	3388.87	15825.9	8044.46	5437.98	5281.9	2917.45	365.048	8855.82	4572.16	6134.17	4501.8	2962.96	2979.92	4715.99	3411.3	1884.92	2	2	1	1	1
Solyc04g074480.3.1	14	14	9	9	782.27	782.27	0.715663	0.000867507	202785	195998	90180.9	0.966533	0.444713	DAHP synthase 2 precursor	183458	168419	240405	263047	158594	85687	277113	217713	229059	170417	64118	86401.4	71171.9	128833	100380	168240	157830	240405	226600	109670	35826.9	254611	223962	172798	119136	44808.5	83761.5	74740.1	109231	55832.3	6	7	12	7	5
Solyc04g076190.1.1	3	3	2	2	121.89	121.89	0.323276	0.0455422	77693.8	52426.2	33775.8	0.674779	0.43473	Aspartic proteinase nepenthesin-1 (AHRD V3.3 *** W9S5L1_9ROSA)	155883	49828.7	66621.6	32972.5	83163.6	97328	57214.6	29130.8	21442.4	57015.1	42215	33820.6	21635.7	18721.3	52486.5	142953	46695.7	66621.6	28404	57508.9	40694.2	52568.8	29966.9	16175.8	39858.2	29501.7	32787.3	22720.4	15872.8	29193.4	3	2	3	2	2
Solyc04g076200.3.1	2	2	2	2	58.26	58.26	0.0697635	0.0833171	16091.6	10881.2	11976.7	0.676206	0.744284	Adenine nucleotide alpha hydrolases-like superfamily protein (AHRD V3.3 *** AT1G09740.2)	24561.8	16084.2	13548.4	11627.3	14636.1	7648.07	10180.3	15732.3	7726.11	13119.3	13368	11939.3	12514.5	10077.9	11983.7	22524.4	15072.9	13548.4	10016.2	10121.1	3197.76	9353.65	16183.9	5828.44	9171.45	9342.17	11574.5	13141.9	8544.53	6665.41	1	0	2	0	1
Solyc04g076790.3.1	12	12	11	11	584.31	584.31	0.447683	0.0552062	166682	140210	111727	0.84118	0.670301	Serine hydroxymethyltransferase (AHRD V3.3 *** M1A7K0_SOLTU)	284502	149162	135867	127450	136430	191557	139353	149771	120317	100051	124171	130320	97751.6	100212	106182	260904	139783	135867	109791	94343.4	80092.8	128037	154070	90764.8	69943.8	86775.9	126338	102652	84964.5	59059.4	9	9	8	7	7
Solyc04g078540.4.1	3	3	3	3	142.73	142.73	0.354803	0.538954	165306	138455	185005	0.837568	1.11917	Solyc04g078540.4.1	240739	168987	108643	139527	168632	190572	122901	160185	108841	109774	231327	203570	180442	110427	199257	220771	158362	108643	120194	116611	79680.7	112922	164783	82107.9	76740.9	161662	197351	189488	93625.3	110828	3	3	3	2	3
Solyc04g079200.3.1	6	6	6	6	370.41	370.41	0.258353	0.00771042	136539	121992	93882	0.893462	0.687586	26S proteasome non-ATPase regulatory subunit, putative (AHRD V3.3 *** B9R7G0_RICCO)	183648	132724	115853	125919	124549	118986	122069	127420	119163	122322	79751.7	89269.6	101402	83759.7	115227	168415	124379	115853	108472	86127.1	49749.8	112157	131077	89894.3	85513.2	55734	86542.1	106486	71015.4	64090	2	5	4	6	6
Solyc04g080570.3.1	9	9	9	9	435.55	435.55	0.995222	0.219954	373279	368038	312565	0.985959	0.83735	Gamma carbonic anhydrase-like protein (AHRD V3.3 *** I3SYK2_MEDTR)	556738	341440	301935	342188	324094	428913	288560	315759	378990	427966	313849	271352	347682	303124	326818	510558	319971	301935	294776	224116	179334	265129	324823	285904	299184	219331	263062	365113	257003	181778	8	7	9	8	9
Solyc04g080850.3.1	3	3	3	3	74.11	74.11	0.136024	0.122309	175532	121733	127173	0.69351	0.7245	Thioredoxin (AHRD V3.3 *** Q201Z4_9SOLN)	160724	110134	132788	220805	253211	108099	68128.6	179285	127581	125574	128717	116826	150436	123603	116283	147392	103210	132788	190211	175099	45197.5	62596.6	184431	96244.8	87786.4	89953.3	113257	157978	104797	64677.7	0	1	1	1	2
Solyc04g080873.1.1	2	2	2	2	96	96	0.460808	0.180699	3085.16	3920.98	4372.5	1.27092	1.41727	Solyc04g080873.1.1	6363.33	2543.48	1974.67	3292.85	1251.46	6769.09	3575.3	2690.85	1680.73	4888.93	2395.26	4499.3	6145.11	4396.01	4426.81	5835.51	2383.56	1974.67	2836.61	865.403	2830.25	3284.98	2768.09	1267.92	3417.76	1673.91	4361.83	6453.19	3727.14	2462.22	0	1	0	0	0
Solyc04g080960.4.1	3	3	3	3	134.19	134.19	0.93867	0.0169173	69226.1	61678.2	29462.4	0.890966	0.425596	Solyc04g080960.4.1	132623	52646.8	32097.4	58864.7	69898.9	75328.6	68989.7	62540.4	49628.6	51903.5	26236.6	20006	30418.4	30329.5	40321.3	121622	49336.6	32097.4	50708.6	48336.1	31495.9	63387.7	64335.6	37439	36284.8	18335.3	19394.8	31943.4	25714.8	22427	1	3	1	4	3
Solyc04g082200.2.1	6	6	6	6	327.42	327.42	0.817103	0.773999	89718.5	92519.3	88405.7	1.03122	0.985367	LOW QUALITY:dehydrin	26379.9	166340	59344.7	140611	55917	30759.7	81796.9	71461.5	154040	124539	86239.1	127808	110433	79421	38127.1	24191.7	155881	59344.7	121128	38667.4	12861	75155	73512.7	116205	87062.9	60267.7	123903	115969	67336.9	21206.6	0	6	3	6	4
Solyc04g150158.1.1	4	4	4	4	128.18	128.18	0.472548	0.104475	89506.9	102033	63624	1.13995	0.710827	Solyc04g150158.1.1	142192	91440	76802.4	57385.9	79714.7	129746	131004	67786.9	94424.4	87205	65264.4	48341.5	63451.5	79721.6	61340.8	130397	85690.6	76802.4	49434.8	55123.9	54248.5	120366	69732.6	71232.2	60963.5	45609.6	46864.5	66632.6	67591.7	34118.2	2	3	1	3	3
Solyc05g005490.4.1	4	4	4	4	213.89	213.89	0.173884	0.00434637	10776	4269.18	41676.6	0.396176	3.86756	Solyc05g005490.4.1	4301.35	17042.8	18520.4	5802.26	8212.97	2471.81	5249.07	12761	0.137731	863.852	72722.2	54057.6	31269.9	26334.1	23999.4	3944.57	15971.2	18520.4	4998.32	5679.39	1033.5	4822.84	13127.3	0.103902	603.903	50821.5	52405.9	32837.6	22327.3	13348.6	0	0	0	0	0
Solyc05g005510.3.1	2	2	2	2	50.04	50.04	0.333057	0.271362	5794.77	4516.32	7470.81	0.779378	1.28923	Nucleic acid-binding, OB-fold (AHRD V3.3 *** A0A103XVT7_CYNCS)	9018.04	3119.36	5200.34	2968.66	8667.46	11620.4	5064.04	3648.45	1456.81	791.931	7743.65	11258.8	6319.16	4839.26	7193.19	8270.01	2923.23	5200.34	2557.34	5993.68	4858.63	4652.84	3753.17	1098.99	553.624	5411.6	10914.8	6635.97	4102.95	4000.91	0	0	0	0	0
Solyc05g006520.4.1	16	16	9	9	791	791	0.0628264	0.0986394	210870	151193	247000	0.716995	1.17134	Solyc05g006520.4.1	253195	197395	233015	183109	187635	93340.3	136992	259434	136970	129226	205930	236319	282850	236445	273455	232193	184983	233015	157738	129752	39026.8	125868	266881	103328	90339.7	143913	229098	297030	200470	152097	5	5	9	6	9
Solyc05g008460.4.1	21	21	3	3	1532.21	1532.21	0.0253161	0.98977	79265.8	25044.6	83927.9	0.315957	1.05882	Solyc05g008460.4.1	170922	43990.8	69428.4	48047.4	63940.9	27475	24082.1	59000.2	9555.64	5109.97	45061.4	200275	45350.4	52580.7	76371.9	156744	41224.8	69428.4	41390.1	44216.1	11487.7	22126.6	60693.7	7208.61	3572.29	31490.9	194156	47624	44580.4	42478.6	3	1	3	3	2
Solyc05g008600.3.1	11	11	9	9	630.12	630.12	0.859305	0.792909	412191	406995	414656	0.987394	1.00598	Fructose-bisphosphate aldolase (AHRD V3.3 *** K4BX34_SOLLC)	602627	334151	449036	310059	365085	466525	463314	581410	298747	224982	418512	398086	431412	453245	372027	552640	313141	449036	267098	252462	195061	425692	598098	225370	157281	292475	385923	453041	384283	206924	6	7	8	5	6
Solyc05g012070.3.1	9	9	2	2	431.25	431.25	0.210969	0.159867	41200.6	33145.1	32902.2	0.804481	0.798586	UDP-glucose:protein transglucosylase-like protein	56008.1	32669.1	43960.2	32194.3	41171.3	23468.9	45581.8	40650.5	32703	23321.2	45392.1	34708.6	32071.1	26963.7	25375.5	51362.3	30615	43960.2	27733.5	28470.5	9812.68	41880.6	41817.3	24670.6	16303.4	31722	33648.1	33679	22861.1	14114.1	1	1	1	1	1
Solyc05g012260.3.1	4	4	4	4	130.79	130.79	0.724206	0.211388	15566.2	13609.7	19414.2	0.874315	1.24721	Purple acid phosphatase (AHRD V3.3 *** A0A0V0IMQ9_SOLCH)	33560.8	9086.6	13596.1	7432.93	14154.5	28692.1	9681.27	15077.8	7470.19	7127.31	19282.7	20710.8	15609.1	18999.2	22469.3	30777	8515.27	13596.1	6403.05	9788.06	11996.6	8895.15	15510.6	5635.38	4982.57	13475.6	20078	16391.7	16108.4	12497.6	0	0	0	0	0
Solyc05g012480.4.1	4	4	4	4	135.66	135.66	0.323088	0.389677	70861	51948.5	79678.4	0.733105	1.12443	Solyc05g012480.4.1	161055	50572.2	63786.2	28281.7	50609.6	124264	47442.4	73053.2	6337.61	8645.19	94445.6	95747.3	57775.2	66235	84188.7	147696	47392.5	63786.2	24363.1	34997.3	51956.6	43590.1	75150.1	4780.99	6043.69	66002.8	92821.9	60671.7	56157.2	46826.4	2	2	3	0	2
Solyc05g013820.4.1	4	4	3	3	147	147	0.0442999	0.16532	45177.8	27276.9	35330.5	0.603767	0.782032	Solyc05g013820.4.1	66570.2	44475.3	44074	29693.9	41075.4	30942	39683.4	32594.4	15402.2	17762.3	29122.9	43365.9	32399.5	34467.5	37296.6	61048.4	41678.9	44074	25579.7	28404.2	12937.3	36461.1	33530	11619.2	12417.3	20352.3	42041	34023.9	29223.1	20744.7	2	2	2	2	1
Solyc05g014470.3.1	22	22	11	11	1245.14	1245.14	0.949445	0.9886	2.02191e+06	2.16291e+06	1.94689e+06	1.06974	0.962897	glyceraldehyde 3-phosphate dehydrogenase	3.11059e+06	1.36397e+06	2.07817e+06	1.34543e+06	2.21136e+06	2.6599e+06	2.86662e+06	3.06984e+06	1.07719e+06	1.14102e+06	1.48556e+06	2.20994e+06	2.05584e+06	1.82088e+06	2.16221e+06	2.85258e+06	1.27821e+06	2.07817e+06	1.15902e+06	1.52919e+06	1.11214e+06	2.63385e+06	3.15795e+06	812612	797669	1.03818e+06	2.14242e+06	2.15891e+06	1.54383e+06	1.20264e+06	22	15	26	13	24
Solyc05g014980.4.1	6	6	2	2	310.78	310.78	0.569514	0.987148	38896.1	30594.8	46683.9	0.786576	1.20022	Solyc05g014980.4.1	55184.3	20487.3	16780.3	47222.1	54806.7	18517.6	25537.7	21290.3	43403.9	44224.4	28522	15319.3	17061.6	61802	110715	50606.9	19199.2	16780.3	40679.2	37899.6	7742.45	23464.1	21901.4	32743.2	30916.5	19932.4	14851.2	17916.9	52398.7	61580.2	1	0	1	0	0
Solyc05g018520.3.1	10	10	10	10	456.94	456.94	0.92192	0.0846463	110821	111458	80074.8	1.00575	0.722563	NADH-cytochrome b5 reductase (AHRD V3.3 *** K4BZA6_SOLLC)	148374	105882	93894.8	132336	73616.1	64715.4	94491	107170	107798	183114	63403.7	86333.3	107757	80130.2	62749.7	136067	99224.9	93894.8	114000	50906.6	27058.4	86818.3	110246	81320.7	128012	44309.3	83695.6	113159	67938.1	34901.8	7	6	7	8	5
Solyc05g046000.4.1	5	5	3	3	173.91	173.91	0.000475517	0.615902	65419.8	19706.3	55619.1	0.301228	0.850186	Solyc05g046000.4.1	84987.8	91527	31427.2	64826.1	54331.1	23288.1	16228.4	19910.7	21340.9	17763.3	59834.6	42691.7	65942.3	50735.5	58891.3	77938.3	85772.2	31427.2	55844.1	37570.8	9737.08	14910.6	20482.2	16099.2	12418	41815.1	41387.3	69248.2	43015.9	32755.8	2	3	1	1	2
Solyc05g046010.4.1	11	11	4	4	568.53	568.53	0.302664	0.596689	172575	126286	147710	0.731775	0.85592	Solyc05g046010.4.1	251145	129428	84165.6	236339	161796	127009	69075.4	107095	176621	151629	119812	158330	78356.1	251896	130157	230313	121290	84165.6	203593	111884	53104	63466.4	110169	133240	106001	83730.2	153492	82284.4	213569	72394	4	1	3	5	3
Solyc05g050800.3.1	2	2	2	2	64.49	64.49	0.0284224	0.0476044	27793	17765.9	21549.6	0.639223	0.775361	phosphoglycerate mutase family protein	22304	28201.1	25287.4	36891.5	26280.9	10181.4	20208.1	26910.4	15308.8	16220.9	17666.6	26631.9	21524.7	21440.9	20483.8	20453.9	26427.9	25287.4	31779.9	18173.6	4256.99	18567.2	27682.9	11548.7	11339.8	12346.2	25818.2	22603.8	18178.6	11393.2	1	0	0	0	1
Solyc05g052280.3.1	5	5	2	2	365.26	365.26	0.161275	0.0929216	4686.65	2215.11	18783.4	0.472643	4.00786	Peroxidase (AHRD V3.3 *** K4C1Q9_SOLLC)	2104.44	2018.89	1411.28	11057.7	6840.94	841.946	0	242.931	969.386	9021.28	3416.57	9973.89	4478.75	34265.7	41782.1	1929.88	1891.95	1411.28	9525.56	4730.61	352.029	0	249.904	731.288	6306.62	2387.65	9669.16	4703.28	29052.1	23239.5	0	0	0	1	0
Solyc05g053300.3.1	23	23	9	9	1154.85	1154.85	0.0228473	0.506782	324167	219041	300334	0.675705	0.926477	dihydrolipoamide dehydrogenase precursor	444710	278820	309766	303490	284050	186359	228089	324373	188362	168024	275447	314842	286164	309933	315281	407822	261289	309766	261440	196425	77919.2	209569	333684	142097	117463	192495	305223	300511	262776	175361	7	10	10	10	6
Solyc05g053470.3.1	25	25	12	12	1238.4	1238.4	0.139587	0.652417	247415	131554	278763	0.531713	1.1267	Chaperonin CPN60, mitochondrial (AHRD V3.3 *** CH60A_ARATH)	431970	165319	297168	115223	227397	189891	210841	224106	16812.4	16118.9	168451	489691	189027	222003	324641	396140	154925	297168	99257.8	157248	79396	193721	230539	12683	11268.4	117721	474729	198504	188224	180568	8	6	13	6	7
Solyc05g053540.3.1	2	2	2	2	54.57	54.57	0.149554	0.821428	11616.7	6942.01	10470	0.59759	0.901289	Dihydroxy-acid dehydratase (AHRD V3.3 *** A0A1D1YZH9_9ARAE)	18668.4	7375.56	14247.3	6478.78	11313.4	6770.01	10794.5	10454.1	4912.78	1778.62	8443.6	13170.7	9275.97	13630.5	7829.21	17119.9	6911.82	14247.3	5581.1	7823.37	2830.64	9918.01	10754.2	3706.12	1243.4	5900.76	12768.3	9741.01	11556.6	4354.66	0	0	1	0	1
Solyc05g053810.3.1	16	16	5	5	924.66	924.66	0.216013	0.000150143	854845	694342	503916	0.812243	0.589482	Serine hydroxymethyltransferase (AHRD V3.3 *** M1BAA6_SOLTU)	1.01266e+06	769567	789509	791354	911136	324718	961116	881674	697075	607127	402686	545181	493452	519525	558735	928660	721180	789509	681707	630064	135769	883074	906982	525861	424432	281415	528524	518191	440478	310772	8	6	10	10	12
Solyc05g054580.3.1	2	2	2	2	89.67	89.67	0.721458	0.401909	8897.76	9840.31	15823	1.10593	1.77831	60S acidic ribosomal protein P0 (AHRD V3.3 *** K4C2D6_SOLLC)	9346.09	10989.1	11246.2	3692.83	9214.54	10129.2	17104.6	7475.57	8704.95	5787.21	25402.2	21891.3	2541.07	14455.8	14824.5	8570.86	10298.2	11246.2	3181.16	6371.99	4235.16	15715.7	7690.14	6566.87	4045.73	17752.2	21222.4	2668.47	12256.3	8245.48	0	0	0	0	0
Solyc05g054760.4.1	10	10	6	6	517.73	517.73	0.405823	0.332115	329826	288359	280221	0.874276	0.849604	Solyc05g054760.4.1	401168	350227	263462	390710	243562	248495	181453	249320	333001	429525	162012	340588	269867	303746	324893	367892	328206	263462	336575	168426	103899	166719	256476	251210	300273	113221	330182	283397	257530	180708	8	10	10	10	10
Solyc05g054960.4.1	2	2	2	2	45.16	45.16	0.37844	0.391189	3455.56	4418.11	3941.73	1.27855	1.14069	Solyc05g054960.4.1	0	4068.24	4502.53	5193.17	3513.87	1858.31	2685.63	4023.48	8603.42	4919.68	3714.41	2303.29	5019.69	6270.27	2400.97	0	3812.44	4502.53	4473.62	2429.89	776.986	2467.56	4138.97	6490.28	3439.26	2595.79	2232.92	5271.35	5316.23	1335.44	0	0	0	0	0
Solyc05g055160.3.1	3	3	2	2	114.33	114.33	0.451766	0.29351	10959.6	11569.5	6685.16	1.05565	0.609983	DnaJ-like protein (AHRD V3.3 *** Q38HT9_SOLTU)	3338.1	18221	8351.23	16504	8383.69	0	16424.9	8845.15	15764.9	16812.6	3677.28	7069.67	9173.83	9749.66	3755.38	3061.21	17075.3	8351.23	14217.3	5797.44	0	15091.2	9099.04	11892.8	11753.4	2569.84	6853.67	9633.75	8266.22	2088.77	0	0	0	0	0
Solyc05g055230.2.1	3	3	3	3	230.44	230.44	0.814667	0.153549	134306	146127	176388	1.08802	1.31333	40S ribosomal protein S17 (AHRD V3.3 *** RS17_SOLLC)	141855	184297	143266	88970.2	113140	103334	241397	170034	120611	95257.5	259273	193781	135005	146466	147416	130089	172709	143266	76642.8	78238.1	43205.5	221795	174915	90987	66592.8	181191	187861	141773	124181	81994.1	1	2	3	2	1
Solyc05g055310.3.1	3	3	3	3	134.69	134.69	0.766513	0.00944708	36138.7	37270.4	27028.3	1.03131	0.747906	Heavy metal transport/detoxification superfamily protein (AHRD V3.3 *-* AT5G27690.1)	36555.8	43559.6	31925.7	36039.8	32612.6	12387.1	40277.6	28259.1	50239.4	55188.6	24214.4	27897.8	31098.5	30050	21881.1	33523.6	40820.7	31925.7	31046.2	22552.1	5179.21	37007.1	29070.2	37899.8	38581.4	16922.1	27045.4	32657.6	25477.8	12170.4	1	3	2	1	2
Solyc05g055440.1.1	11	11	2	2	579.05	579.05	0.809552	0.754053	47259.1	45856.7	51609.8	0.970326	1.09206	Histone H2B (AHRD V3.3 *** K4C2M0_SOLLC)	27282	46715.5	32983.3	66245.1	63069.6	21801.6	29497.7	41756.1	76178.8	60049.4	73154.7	24979.5	53305.7	42939	63669.9	25019	43778.2	32983.3	57066.5	43613.5	9115.56	27102.4	42954.7	57468	41979.4	51123.7	24216.3	55978.2	36405.7	35413.7	0	1	2	0	0
Solyc05g056160.3.1	4	4	3	3	149.1	149.1	0.0508378	0.712751	37516.7	28235.1	39554.3	0.752603	1.05431	Proteasome subunit beta type (AHRD V3.3 *** K4C2U0_SOLLC)	43183.2	49163	31406.9	29926.3	33903.9	28403.8	32857.9	30049.4	28475.7	21388.8	28477.1	40448.5	50668.6	43599.7	34577.4	39601.3	46071.8	31406.9	25779.8	23445.1	11876	30189.8	30911.9	21481.6	14952.6	19901	39212.7	53208.8	36965.9	19232.2	1	2	0	1	1
Solyc05g056540.4.1	4	4	3	3	153.82	153.82	0.342816	0.00355641	10552.6	8665.28	17909.4	0.82115	1.69716	Solyc05g056540.4.1	8980.08	7966.28	11570.1	15847.3	8399.29	4557.83	5430.63	12524	8105.56	12708.4	16466.4	16015.3	20843.9	19225.7	16995.8	8235.2	7465.39	11570.1	13651.6	5808.23	1905.69	4989.66	12883.5	6114.7	8884.2	11507.5	15526	21888.9	16300.4	9453.2	0	1	1	0	1
Solyc06g005150.3.1	10	10	3	3	467.84	467.84	0.751766	0.00907986	457124	437263	293372	0.95655	0.641777	Ascorbate peroxidase (AHRD V3.3 *** Q52QQ4_SOLLC)	343609	531577	336950	584511	488975	244449	521003	354677	535322	530862	257042	264952	301768	329870	313229	315108	498153	336950	503524	338133	102207	478697	364858	403838	371116	179632	256857	316897	279679	174220	3	4	2	4	4
Solyc06g005160.4.1	11	11	4	4	474.6	474.6	0.421191	0.894664	657684	504455	599675	0.767017	0.911799	Solyc06g005160.4.1	266190	718267	604411	962757	736794	203750	583438	558989	682323	493772	387636	610600	679182	730771	590188	244110	673105	604411	829361	509504	85190.7	536063	575034	514733	345187	270897	591944	713232	619582	328267	0	7	10	9	9
Solyc06g005940.3.1	2	2	2	2	94.01	94.01	0.537426	0.386257	5925.45	4100.56	9022.59	0.692024	1.52268	Protein disulfide-isomerase (AHRD V3.3 *** K4C376_SOLLC)	16065	2346.34	4365.19	1767.5	5083.2	9562.49	3403.68	5006.04	919.982	1610.59	6247.43	24058.6	3174.51	4635.58	6996.83	14732.5	2198.81	4365.19	1522.61	3515.11	3998.21	3127.3	5149.73	694.019	1125.94	4365.98	23323.5	3333.66	3930.26	3891.69	1	0	0	0	2
Solyc06g007520.4.1	4	4	4	4	212.45	212.45	0.533254	0.32213	25949.3	21664.8	18643.2	0.834891	0.718448	Solyc06g007520.4.1	40221	35087.6	23037	20396.3	11004.6	25041.6	41799.4	7526.39	19574.4	14382.3	33977.3	9933.89	13366.9	14909.1	21029	36884.8	32881.5	23037	17570.2	7609.86	10470.2	38405.3	7742.42	14766.6	10054.4	23744.9	9630.38	14037	12640.6	11696.5	3	4	3	1	0
Solyc06g008170.3.1	11	11	10	10	474.46	474.46	0.448461	0.00224612	1.24395e+06	1.41971e+06	716846	1.1413	0.576267	50S ribosomal protein L14 (AHRD V3.3 *** A0A0K9PMD0_ZOSMR)	1.58139e+06	1.4193e+06	996519	1.24681e+06	975718	1.49414e+06	1.20764e+06	932830	1.59615e+06	1.86781e+06	551094	700254	887939	674105	770839	1.45022e+06	1.33006e+06	996519	1.07406e+06	674723	624721	1.10958e+06	959606	1.20411e+06	1.30575e+06	385129	678859	932455	571538	428746	9	6	4	7	7
Solyc06g009020.2.1	10	10	6	6	431.68	431.68	0.69264	0.0658283	280649	308197	207824	1.09816	0.740512	Glutathione S-transferase (AHRD V3.3 *** A5YWI8_SOLCO)	314570	314415	188814	313926	271521	310098	223407	253466	260151	493864	137751	208850	237977	237022	217520	288477	294646	188814	270430	187761	129656	205266	260741	196253	345251	96266.7	202469	249908	200958	120986	1	4	1	2	1
Solyc06g049080.3.1	5	5	5	5	270.41	270.41	0.778442	0.402406	171561	179783	184624	1.04793	1.07614	thioredoxin peroxidase 1	160381	170652	151191	199500	176079	66353.7	105298	213038	227425	286801	171903	169088	233752	166077	182299	147078	159923	151191	171858	121761	27743.4	96747.9	219153	171566	200498	120133	163922	245471	140808	101396	4	5	6	6	4
Solyc06g059740.4.1	5	5	4	4	228.95	228.95	0.382466	0.0456513	71587.2	54649.5	33425	0.763398	0.466914	Solyc06g059740.4.1	134361	41425.9	71933.7	51500.4	58714.8	90905.5	46714.7	40019.4	51783.1	43824.6	10805.6	36288.3	35634.2	32234.2	52163	123216	38821.2	71933.7	44364.7	40602.1	38008.8	42921.4	41168.1	39064.3	30637	7551.41	35179.6	37420.7	27329.6	29013.4	1	0	4	0	1
Solyc06g060260.3.1	5	5	3	3	141.19	141.19	0.874994	0.595636	54795.7	56285.9	59442.1	1.02719	1.08479	stromal ascorbate peroxidase 7	54875.4	43403	49014.4	91142.9	35542.9	68848.6	28971.9	56886.3	59369.1	67353.4	54868.8	42832.1	62773.7	85113.6	51622.2	50323.6	40674	49014.4	78514.5	24578.4	28786.5	26619.4	58519.2	44787	47085.6	38344.8	41523.5	65920.8	72163.3	28712.7	1	1	1	0	1
Solyc06g060790.1.1	2	2	2	2	83.32	83.32	0.00736381	0.108032	29349.3	13616	23337.7	0.46393	0.795172	3-isopropylmalate dehydratase, putative (AHRD V3.3 *** B9SXE3_RICCO)	35622.9	22387.7	29689.7	35451.4	23594.9	6242.84	21442.1	11368.9	17485.1	11541.2	23197.1	22000.7	28637.2	24502.6	18351.2	32668	20980	29689.7	30539.4	16316.2	2610.22	19701	11695.3	13190.4	8068.26	16211.1	21328.5	30072.9	20774.5	10207.1	1	1	2	1	3
Solyc06g062380.3.1	5	5	5	5	279.05	279.05	0.762622	0.0358708	164547	189394	271958	1.151	1.65276	Acid phosphatase-like protein 1 (AHRD V3.3 *** V9MHL3_9ROSA)	157874	151184	129975	257715	125989	206708	66786.8	210440	209379	253655	159383	252623	243382	389275	315125	144779	141678	129975	222007	87122.9	86427.5	61363.7	216480	157952	177326	111384	244905	255584	330046	175275	5	4	5	7	4
Solyc06g062950.1.1	3	3	3	3	198.39	198.39	0.104072	0.112699	86951.6	42496.6	44093.9	0.488739	0.507108	Subtilisin-like protease (AHRD V3.3 *** W9SXT6_9ROSA)	208728	70718	43005.7	52450.3	59856	63095.9	37052.4	52885.5	31861.9	27587.6	40981.6	52506.2	39021.5	45513.9	42446.2	191414	66271.6	43005.7	45183	41391.3	26381.3	34043.8	54403.5	24036	19286	28639.8	50902	40977.8	38588.8	23608.9	4	4	1	3	2
Solyc06g063330.3.1	4	4	4	4	230.64	230.64	0.503851	0.266211	26976.2	17657	41645.7	0.654539	1.54379	vacuolar ATP synthase subunit A (AHRD V3.3 *** AT1G78900.2)	79175.4	4705.54	27620.8	2899.14	20480	59938.2	9059.3	15812.9	1449.79	2024.7	26188.8	106106	17104.6	19887.5	38941.7	72608	4409.68	27620.8	2497.44	14162.2	25061	8323.68	16266.8	1093.69	1415.43	18301.9	102864	17962.1	16861.6	21659.7	1	0	3	0	1
Solyc06g065520.3.1	3	3	3	3	116.58	116.58	0.129509	0.920751	13124.4	7587.81	12092.1	0.578145	0.921347	T-complex protein 1 subunit eta (AHRD V3.3 *** TCPH_ARATH)	14765.5	8561.44	19838.6	6052.66	16403.9	3594.85	16359.8	16415.8	782.02	786.587	9878.79	13482.2	8310.23	17542.9	11246.5	13540.7	8023.13	19838.6	5214.03	11343.5	1503.06	15031.4	16887	589.943	549.889	6903.73	13070.3	8726.86	14873.7	6255.41	0	1	3	0	0
Solyc06g071720.1.1	3	3	2	2	157.61	157.61	0.472819	0.039098	207368	269114	140889	1.29776	0.679416	60S ribosomal protein L27A (AHRD V3.3 *** B6VC54_VERFO)	270873	241410	158167	211658	154731	198940	229756	121065	380289	415521	190769	102461	121268	128459	161487	248405	226231	158167	182332	106999	83179.4	211100	124540	286884	290483	133318	99330.6	127348	108914	89820.3	3	5	2	4	3
Solyc06g071870.3.1	7	7	3	3	349.19	349.19	0.154662	0.0217059	187530	223931	131935	1.19411	0.70354	Ribosomal protein (AHRD V3.3 *** Q947H2_PETHY)	251258	189822	137099	197468	162001	222772	199783	187464	271229	238406	143714	126802	153144	129743	106270	230417	177887	137099	170108	112026	93143.9	183560	192845	204611	166665	100433	122928	160822	110003	59108.3	6	5	5	6	4
Solyc06g072220.1.1	6	6	6	6	278.02	278.02	0.100006	0.000204244	349010	471292	990070	1.35037	2.8368	Kunitz trypsin inhibitor (AHRD V3.3 *** B8Y888_TOBAC)	426486	350914	413272	344260	210118	566447	313768	429291	524262	522693	1.11283e+06	765793	1.27099e+06	1.04209e+06	758653	391110	328850	413272	296561	145299	236839	288290	441613	395494	365405	777697	742395	1.33471e+06	883530	421969	5	5	5	4	2
Solyc06g072580.3.1	9	9	3	3	569.41	569.41	0.0491721	0.000773481	211450	148741	282747	0.703434	1.33718	Pyruvate dehydrogenase E1 component subunit beta (AHRD V3.3 *** B6T6H3_MAIZE)	222031	211375	238022	197902	187918	81186.9	129880	233740	152578	146318	280346	259377	273714	276998	323297	203614	198085	238022	170481	129948	33945.4	119334	240449	115102	102289	195918	251452	287437	234852	179820	2	3	3	4	1
Solyc06g073190.3.1	16	16	15	15	1024.8	1024.8	0.230762	0.328292	1.8397e+06	1.47681e+06	1.59215e+06	0.80274	0.86544	fructokinase 2	2.4727e+06	1.58059e+06	2.12196e+06	1.4512e+06	1.57208e+06	2.35251e+06	1.37822e+06	1.70574e+06	1.0018e+06	945761	1.21058e+06	1.63181e+06	1.67002e+06	1.46854e+06	1.97982e+06	2.26759e+06	1.48121e+06	2.12196e+06	1.25013e+06	1.08712e+06	983617	1.26631e+06	1.7547e+06	755740	661164	846004	1.58195e+06	1.75374e+06	1.2451e+06	1.10119e+06	14	18	22	11	14
Solyc06g073280.3.1	5	5	5	5	247.29	247.29	0.578674	0.904485	106715	93631.7	99911.5	0.877397	0.936243	Aminotransferase (AHRD V3.3 *** C1FDC5_MICCC)	174106	80732.9	115523	77045.4	86169.2	133643	108216	94064.7	69207.5	63028.2	90941.8	114400	95330.6	105122	93763.1	159664	75656.8	115523	66370.2	59587.2	55877.8	99428.6	96764.7	52209	44061.9	63554.1	110905	100110	89127.5	52151.7	4	4	5	5	3
Solyc06g073310.3.1	7	7	2	2	358.66	358.66	0.362135	0.981248	19909.5	24991.7	18877.9	1.25527	0.948185	60S ribosomal protein l9 (AHRD V3.3 *** E5GBD5_CUCME)	11552.5	32650.4	24925.8	17137.4	13281.2	40222	29921.4	19510.1	17773.2	17531.9	28189.9	15777.4	19103.6	16008.2	15310.3	10594.2	30597.5	24925.8	14762.9	9184.17	16817.4	27491.8	20070.1	13407.8	12256.3	19700.3	15295.3	20061.4	13572.5	8515.69	1	2	1	0	1
Solyc06g073430.4.1	4	4	4	4	192	192	0.877409	0.0470571	60307.8	64742.1	36622.9	1.07353	0.607267	Solyc06g073430.4.1	81130.3	64257.3	51068.6	71619.3	33463.5	14479.7	69755.1	66251.4	65687.4	107537	24692.1	39575.7	50991.3	41834.6	26020.8	74400.8	60217.1	51068.6	61696	23140.5	6054.17	64090.9	68153.1	49553.5	75177.1	17256	38366.6	53547.7	35469.4	14473	3	2	1	2	3
Solyc06g074790.2.1	11	11	2	2	481.31	481.31	0.792722	0.354307	23065.2	24426.6	17469.9	1.05903	0.757415	Solyc06g074790.2.1	25261.8	12073.2	18167.3	34575.5	25248	19813.5	25535.9	15029	39428.3	22326.4	1297.51	25034	16196.3	21896.8	22924.9	23166.4	11314.1	18167.3	29784.9	17459.4	8284.3	23462.3	15460.3	29744.1	15608	906.755	24269.2	17008.3	18565.1	12751	1	0	1	1	2
Solyc06g075180.1.1	5	5	2	2	284.85	284.85	0.563115	0.821813	679534	757145	575656	1.11421	0.847134	60S ribosomal protein L12 (AHRD V3.3 *** K7WTX4_SOLTU)	1.15962e+06	777014	531375	680795	248865	571252	803512	519683	688799	1.20248e+06	667085	525348	434628	587936	663281	1.06343e+06	728159	531375	586467	172094	238848	738267	534600	519619	840631	466189	509297	456418	498480	368922	5	5	4	5	2
Solyc06g075800.1.1	12	12	2	2	693.29	693.29	0.585021	0.373859	19703.2	24551.5	17051.6	1.24607	0.86542	Histone H2B (AHRD V3.3 *** K4C9U5_SOLLC)	18726.9	16107.3	18348.7	21286.7	24046.7	22649.5	19179.6	13809.8	18265.3	48853.5	20.9951	18486.6	20277.6	19776.1	26696.6	17173.6	15094.5	18348.7	18337.3	16628.6	9470.06	17622.2	14206.2	13779.1	34152.6	14.6723	17921.8	21294.2	16767.1	14848.9	2	4	2	1	2
Solyc06g076970.3.1	6	6	4	4	233.09	233.09	0.911515	0.0851484	160297	158037	116301	0.985901	0.72553	Peptidyl-prolyl cis-trans isomerase (AHRD V3.3 *** K4CA55_SOLLC)	234571	148662	108101	163466	146687	132369	119218	121847	175235	241518	93053.3	91082	116601	144604	136161	215114	139315	108101	140817	101436	55345.4	109537	125344	132194	168841	65029.7	88299.2	122447	122602	75734	3	3	3	2	2
Solyc06g082090.4.1	8	8	3	3	362.89	362.89	0.307936	0.881022	37174.4	24381.6	30783.9	0.655872	0.828096	Solyc06g082090.4.1	78543.8	28564.9	41825.9	15619.7	21317.5	46260.7	30242.1	32568.4	10496.4	2340.64	26589.8	43213.7	26886.7	32519.1	24710.4	72028.8	26768.9	41825.9	13455.5	14741.4	19342.2	27786.4	33503.3	7918.3	1636.3	18582.1	41893.4	28234.6	27571.3	13744.1	2	3	3	3	1
Solyc06g083190.4.1	7	7	5	5	307.31	307.31	0.438324	0.0169167	67514.1	61862.9	47940.9	0.916296	0.710088	Solyc06g083190.4.1	84012.9	67217	70970.1	50928.5	64442	61600.6	75062.2	51988.2	60525.5	60137.9	51560.1	54157	34807.3	47813.8	51366.4	77044.2	62990.7	70970.1	43872	44562.6	25756.1	68967.1	53480.5	45659.4	42041.3	36032.4	52502.4	36552.4	40538.8	28570.4	1	2	4	1	2
Solyc06g083300.4.1	4	4	3	3	170.45	170.45	0.234111	0.022977	54187	44020	38747	0.812371	0.71506	Solyc06g083300.4.1	61016.2	57318	57436.7	44312	50852.2	19046	69968.7	42073.1	46940	42072.1	58660.7	31800.6	34610.2	36710.2	31953	55955.1	53714.1	57436.7	38172.3	35165	7963.38	64287.2	43280.7	35410.7	29411.9	40994.7	30829	36345.3	31124.6	17772.5	3	1	4	2	3
Solyc06g083620.3.1	5	5	5	5	236.93	236.93	0.196656	0.392947	45688.5	29944.7	53388.7	0.655409	1.16854	26S protease regulatory subunit (AHRD V3.3 *** A0A199VGJ0_ANACO)	70975.1	48558.9	50593.6	19191.1	39123.8	17731.7	57695.9	48344.7	13808	12142.9	43869.4	64700.9	39203	52584.9	66585.1	65087.9	45505.7	50593.6	16532.1	27054.7	7413.86	53011	49732.4	10416.5	8488.89	30657.9	62724	41168.4	44584	37035.1	5	3	3	1	1
Solyc06g083790.3.1	10	10	10	10	513	513	0.326858	0.0901587	95616.1	73444.2	154055	0.768115	1.61119	succinyl CoA ligase beta subunit	152169	76694.3	112965	49341.3	86910.3	123579	87860.7	112400	24288.8	19092.6	129396	254260	105624	106094	174904	139547	71872.1	112965	42504.7	60099.7	51670	80726.4	115626	18323.1	13347.3	90427.4	246491	110919	89951.2	97283	3	7	5	2	7
Solyc06g084020.4.1	2	2	2	2	51.74	51.74	0.908507	0.385666	3615.17	7993.77	726.604	2.21118	0.200988	Solyc06g084020.4.1	6276.49	5024.79	6255.6	518.949	0	0	9956.02	2100.24	868.896	27043.7	0	698.463	2078.69	855.867	0	5755.87	4708.86	6255.6	447.045	0	0	9147.59	2160.53	655.481	18905.8	0	677.123	2182.9	725.644	0	1	1	1	0	0
Solyc07g005100.4.1	6	6	6	6	191.28	191.28	0.168105	0.95219	38870.3	56663.5	37856.1	1.45776	0.973908	Solyc07g005100.4.1	48138.1	27027.4	28812.9	32642.5	57730.6	60970.9	29470.6	65421.1	42606.1	84849	32691.7	24797.5	35475.1	50788.5	45527.8	44145.2	25328	28812.9	28119.7	39921.5	25492.8	27077.6	67299	32141.3	59316.4	22846.4	24039.9	37253.6	43060.8	25322.9	2	2	1	2	2
Solyc07g006790.3.1	11	11	11	11	479.63	479.63	0.524253	0.314942	224625	191893	257427	0.854283	1.14603	Acetyltransferase component of pyruvate dehydrogenase complex (AHRD V3.3 *** K4CBF0_SOLLC)	390113	182816	222223	141634	186338	255083	214403	282329	105774	101876	235114	305165	238475	226928	281451	357754	171321	222223	122010	128856	106654	196993	290433	79794.1	71219.4	164308	295841	250431	192400	156545	9	11	6	5	8
Solyc07g008240.3.1	3	3	2	2	85.18	85.18	0.683542	0.0698281	1682.29	3873.98	7304.21	2.3028	4.34182	Non-symbiotic hemoglobin 1 (AHRD V3.3 *** HBL1_GOSHI)	684.228	181.644	6948.57	0	597.028	8524.68	8064.73	2219.92	0	560.568	11009.7	14728.9	2669.39	3266.32	4846.81	627.473	170.223	6948.57	0	412.854	3564.28	7409.87	2283.64	0	391.883	7694.05	14278.8	2803.22	2769.34	2695.83	0	0	1	0	0
Solyc07g008370.4.1	8	8	3	3	362.84	362.84	0.687203	0.818286	14037.5	16002.1	16519.2	1.13995	1.17679	Solyc07g008370.4.1	17052.5	24972.4	11827.9	9989.93	6344.99	11749	30353.9	13730	16368.1	7809.41	36567	6465.47	9107.2	15959.6	14496.7	15638	23402.2	11827.9	8605.76	4387.65	4912.42	27889.1	14124.1	12347.8	5459.42	25554.6	6267.92	9563.78	13531.3	8063.15	1	1	2	0	0
Solyc07g008720.4.1	2	2	2	2	111.36	111.36	0.429356	0.143685	93836	79736.3	65604.9	0.84974	0.699144	BTF3-like transcription factor	121179	73953	75619.4	131099	67329.9	71649.8	82145.8	53455	77979.6	113451	81390.6	52788.2	68408	94268.1	31169.4	111128	69303.2	75619.4	112934	46559.6	29957.8	75475.6	54989.4	58826.5	79311.6	56879.4	51175.4	71837.6	79924.9	17336.7	2	2	2	2	2
Solyc07g016150.4.1	6	6	4	4	281.82	281.82	0.299527	0.0832442	47636.9	36781.3	78577.7	0.772119	1.64951	Solyc07g016150.4.1	74992.4	41213.2	51567.8	29636.9	40774.1	40250.8	61032.6	58191.4	14650.8	9781.05	107157	117626	43064.3	64779	60262	68772	38621.9	51567.8	25530.5	28195.9	16829.4	56076.7	59861.7	11052.3	6837.75	74885.9	114033	45223.3	54922.7	33518.1	2	2	3	3	2
Solyc07g016200.3.1	5	5	5	5	271.63	271.63	0.18974	0.136682	65127.6	39701.6	38483.7	0.609598	0.590897	Proteasome subunit beta type (AHRD V3.3 *** K4CCD7_SOLLC)	141451	52456.6	45592.8	49940.4	36197.2	68693.2	39951.2	42668	27560.1	19635.8	49462.8	39596.6	34540.2	35756.9	33062	129718	49158.4	45592.8	43020.9	25030.9	28721.6	36707.1	43892.7	20790.9	13727	34566.8	38386.8	36271.9	30316.3	18389.4	4	3	4	4	4
Solyc07g017570.2.1	3	3	3	3	111.45	111.45	0.0924857	0.121472	40617.4	62379.5	63752.3	1.53578	1.56958	Defensin protein (AHRD V3.3 -** B1N682_SOLPI)	55948.3	37713.6	55367.1	26626.5	27431.5	54240.6	44941.6	104022	44950.8	63742.5	94211.4	48222.9	89692.4	51348.1	35286.8	51307.5	35342.3	55367.1	22937.3	18969.3	22678.7	41292.3	107008	33910.1	44561.3	65839.1	46749.5	94189.1	43535.3	19626.8	1	2	3	2	1
Solyc07g020860.3.1	4	4	4	4	205.64	205.64	0.100469	0.0899957	327124	248610	403156	0.759987	1.23243	Peroxiredoxin (AHRD V3.3 *** D2D300_GOSHI)	444537	294096	297802	313904	285278	150161	224532	346255	265512	256589	319163	427204	500444	378107	390861	407664	275605	297802	270411	197274	62784.3	206300	356194	200298	179377	223045	414151	525534	320577	217400	6	3	2	4	5
Solyc07g041490.3.1	2	2	2	2	93	93	0.704363	0.13297	44152	39317.7	30540.6	0.890507	0.691715	Solyc07g041490.3.1	76207.4	32345.9	26768	42664.1	42774.9	52876.5	30461.9	23757.1	44485.8	45007.2	26148.7	28929.4	30677.1	31646.5	35301.4	69886.2	30312.1	26768	36752.7	29579.4	22108.4	27988.4	24439	33559.3	31463.7	18273.9	28045.5	32215	26831.4	19634.9	3	1	0	0	0
Solyc07g041900.3.1	3	3	3	3	136.49	136.49	0.571115	0.336656	66293.2	48241.1	76396.5	0.727693	1.1524	cysteine proteinase	155892	53431.8	31909.6	51740.5	38492.5	67716.8	28401.5	47093.7	39440.7	58552.9	103954	71147.3	79877.8	70124.7	56878.9	142961	50072.3	31909.6	44571.5	26618.1	28313.3	26095.3	48445.5	29753.4	40933.3	72647.5	68973.5	83882.4	59455.1	31636.5	2	1	1	1	3
Solyc07g042250.3.1	5	5	5	5	353.26	353.26	0.747648	0.00387369	225710	218424	144033	0.967719	0.638133	chaperonin 21 precursor	297369	232421	190283	209147	199333	230914	250757	128151	208037	274262	177843	143852	128583	156917	112971	272703	217807	190283	180168	137841	96548.4	230395	131830	156940	191732	124284	139457	135030	133042	62835.2	7	6	5	6	6
Solyc07g043360.1.1	3	3	2	2	182.08	182.08	0.954442	0.308171	52696.5	51479.9	39949.4	0.976913	0.758104	60S ribosomal protein L27 (AHRD V3.3 *** K4CEJ5_SOLLC)	80669.8	51204.5	55615	50518.8	25474.2	48636	69749.4	35330.9	44396.3	59286.9	61143.1	32032.8	26432.4	38636.6	41502.2	73978.5	47985	55615	43519.1	17615.8	20335.4	64085.7	36345	33491.8	41446.4	42729.5	31054.1	27757.6	32757.9	23083.8	1	2	1	2	1
Solyc07g043420.3.1	2	2	2	2	75.16	75.16	0.16954	0.00735688	7240.34	4006.93	1451.01	0.553418	0.200407	2-oxoglutarate-dependent dioxygenase 2	3920.3	3935.11	8549.09	15517.7	4279.48	1796.69	10638.8	5638.07	1702.29	258.805	284.185	1543.65	1288.92	2698.88	1439.43	3595.12	3687.69	8549.09	13367.6	2959.33	751.222	9774.94	5799.9	1284.18	180.926	198.601	1496.49	1353.53	2288.23	800.621	0	1	2	1	1
Solyc07g044840.3.1	14	14	13	13	587.62	587.62	0.627608	0.511639	527533	480402	448657	0.910658	0.850481	2,3-bisphosphoglycerate-independent phosphoglycerate mutase (AHRD V3.3 *** PMGI_TOBAC)	917414	445765	444724	377890	451871	710641	652326	553093	248314	237638	493803	495522	406400	419582	427975	841317	417737	444724	325531	312475	297129	599357	568968	187324	166128	345091	480383	426774	355742	238043	6	7	7	7	9
Solyc07g045240.3.1	7	7	5	5	273.45	273.45	0.361222	0.162349	56948.8	48076.2	45074	0.844201	0.791483	RNA-binding family protein (AHRD V3.3 *** A0A061FBT9_THECC)	78908.6	64760.7	36932.2	56127.8	48014.7	45215.8	41821.6	36885.9	56035.1	60422.7	47671.4	47232.3	44387.1	43997.2	42082	72363.3	60688.8	36932.2	48351	33202.9	18905.4	38425.7	37944.6	42272	42240.4	33314.9	45789.2	46612.4	37302.9	23406.3	2	3	1	4	2
Solyc07g049450.3.1	7	7	7	7	331.21	331.21	0.786497	0.00797456	162267	166083	106680	1.02352	0.657438	Protein disulfide isomerase family (AHRD V3.3 *** A9CPA7_SOYBN)	232005	155006	128742	144880	150701	136140	186198	140338	177097	190644	106048	90159.8	96710.8	120782	119702	212761	145260	128742	124806	104212	56921.9	171079	144367	133599	133276	74111.3	87405.2	101559	102404	66579	7	3	5	7	7
Solyc07g051850.3.1	9	9	9	9	411.27	411.27	0.0731123	0.399841	673248	432003	561713	0.641671	0.834333	Aspartic proteinase, putative (AHRD V3.3 *** B9SVA7_RICCO)	795601	586481	370140	865542	748476	602034	253918	532930	413182	357953	516485	639202	637863	504354	510662	729608	549606	370140	745615	517582	251719	233300	548227	311697	250239	360942	619672	669842	427615	284034	15	10	12	14	13
Solyc07g052350.3.1	20	20	11	11	838.42	838.42	0.032424	0.104566	130147	57662.2	175579	0.443054	1.34908	Aconitate hydratase (AHRD V3.3 *** K4CFD4_SOLLC)	170496	97941.9	171874	90067	120357	73244.4	50513.7	128031	16964.5	19557.6	131562	191764	135402	199010	220157	156354	91783.8	171874	77587.6	83228.6	30624.5	46412	131706	12797.7	13672.4	91941	185905	142190	168730	122453	4	3	7	1	2
Solyc07g052510.4.1	19	19	17	17	1278.6	1278.6	0.00395484	0.72707	1.2224e+07	7.22563e+06	1.17014e+07	0.591102	0.957251	peroxidase (TPX1)	1.46704e+07	1.15399e+07	9.20989e+06	1.15629e+07	1.4137e+07	9.57021e+06	5.51022e+06	5.87048e+06	8.33362e+06	6.8436e+06	1.23248e+07	1.33748e+07	1.29284e+07	1.03624e+07	9.51669e+06	1.34535e+07	1.08143e+07	9.20989e+06	9.96076e+06	9.77595e+06	4.00144e+06	5.06279e+06	6.03899e+06	6.28674e+06	4.78424e+06	8.61314e+06	1.29661e+07	1.35766e+07	8.78576e+06	5.29325e+06	52	60	63	88	98
Solyc07g055210.3.1	11	11	11	11	409.45	409.45	0.543443	0.554307	172338	162078	160408	0.940467	0.930776	Aspartate aminotransferase (AHRD V3.3 *** K4CG60_SOLLC)	194401	190541	170874	181806	124069	41127.3	115640	222505	215566	215554	135804	121391	184365	182314	178168	178276	178561	170874	156616	85795.3	17195.9	106250	228891	162619	150690	94905.5	117682	193608	154574	99098.2	2	3	5	4	2
Solyc07g062650.4.1	12	12	12	12	977.46	977.46	0.335796	0.0341051	2.51738e+06	2.79386e+06	2.18008e+06	1.10983	0.86601	Solyc07g062650.4.1	2.62223e+06	2.41899e+06	2.24672e+06	2.77829e+06	2.52069e+06	2.80936e+06	2.06707e+06	2.60004e+06	3.2441e+06	3.24872e+06	2.05383e+06	1.95323e+06	2.34581e+06	2.07708e+06	2.47044e+06	2.40472e+06	2.2669e+06	2.24672e+06	2.39334e+06	1.74309e+06	1.17463e+06	1.89922e+06	2.67467e+06	2.44729e+06	2.27112e+06	1.43531e+06	1.89355e+06	2.46342e+06	1.76105e+06	1.37408e+06	20	25	30	32	34
Solyc07g064510.3.1	2	2	2	2	88.8	88.8	0.585677	0.379821	7846.13	6923.25	9049.52	0.882378	1.15337	RNA-binding family protein (AHRD V3.3 *** A0A061FD24_THECC)	140.254	10633.3	8050.61	7049.64	13356.8	4829.76	8633.21	9927.46	5600	5625.84	9015.54	7840.71	8643.25	10738.9	9009.23	128.62	9964.75	8050.61	6072.86	9236.45	2019.39	7932.2	10212.4	4224.54	3932.92	6300.45	7601.15	9076.57	9104.94	5011	0	1	1	2	1
Solyc07g064590.3.1	2	2	2	2	67.74	67.74	0.233174	0.327935	6296.08	4794.89	5448.39	0.761567	0.865361	inducible plastid-lipid associated protein	6329.03	6395.77	6854.6	6138.31	5762.71	940.31	7569.22	7650.02	4094.06	3720.85	8569.01	5649.51	7163.45	3357.24	2502.72	5804.05	5993.63	6854.6	5287.81	3985	393.157	6954.6	7869.6	3088.49	2601.18	5988.4	5476.9	7522.58	2846.43	1392.03	0	1	2	0	0
Solyc07g064800.3.1	8	8	5	5	351.94	351.94	0.643698	0.900792	32562.9	30797.6	31482.3	0.945788	0.966813	Dihydrolipoamide acetyltransferase component of pyruvate dehydrogenase complex (AHRD V3.3 *** A0A0D2QR25_GOSRA)	22124.6	35147.2	27043.7	42408	36091.1	13564.8	24258.7	47175.5	41601.4	27387.5	36429.9	26265.2	27830.2	30351.2	36534.9	20289.4	32937.3	27043.7	36532.1	24957.5	5671.65	22288.9	48529.6	31383.4	19146.1	25458.8	25462.7	29225.5	25733.1	20321	1	3	3	1	1
Solyc07g065170.3.1	8	8	2	2	384.45	384.45	0.808196	0.297541	11719.7	12773.6	8228.13	1.08992	0.702078	40S ribosomal protein S8 (AHRD V3.3 *** K4CHJ6_SOLLC)	6503.45	19089.6	13979.4	10814.8	8211.1	1677.16	22570.8	10263.6	16059.6	13296.6	11668.9	11302.9	12090.3	5509.44	569.066	5964.01	17889.4	13979.4	9316.31	5678.09	701.242	20738.1	10558.2	12115.1	9295.41	8154.73	10957.6	12696.5	4671.16	316.519	0	2	0	1	0
Solyc07g066600.3.1	12	12	10	10	484.42	484.42	0.420017	0.26748	208817	168780	266905	0.808266	1.27817	phosphoglycerate kinase (AHRD V3.3 *** AT1G79550.2)	355018	185128	190222	107986	205732	238906	281778	173473	66390	83353.2	321967	370885	175883	203995	261794	325570	173488	190222	93024	142267	99889.7	258897	178452	50083.5	58270.7	225005	359553	184701	172956	145612	6	5	4	4	7
Solyc08g005800.4.1	9	9	9	9	446.69	446.69	0.938184	0.745793	147375	159721	157506	1.08378	1.06874	Solyc08g005800.4.1	245823	76827	148463	82477.5	183283	382544	109887	64296.4	86850.6	155027	117744	124001	105724	156813	283246	225432	71996.5	148463	71049.8	126743	159947	100964	66141.9	65518.6	108377	82284.8	120212	111025	132953	157543	3	3	5	4	4
Solyc08g006040.3.1	15	15	4	4	782.36	782.36	0.478638	0.145599	71869.4	105841	38932.6	1.47269	0.541713	40S ribosomal protein S6 (AHRD V3.3 *** K4CI93_SOLLC)	19978	96801.4	69950.1	93688.6	78928.7	30208	122662	54271.1	154596	167470	57613	26022.7	40142	37338.5	33546.7	18320.9	90714.9	69950.1	80707.5	54580.4	12630.4	112702	55828.9	116625	117076	40262.5	25227.6	42154.5	31657.4	18658.9	0	3	2	4	1
Solyc08g006860.3.1	4	4	3	3	186.44	186.44	0.602629	0.146062	69496.1	37525.2	139838	0.539962	2.01217	Patatin (AHRD V3.3 *** K4CIH4_SOLLC)	244883	37613.8	25369.8	25448.7	14164.6	96460	22358.7	42518.5	11774.8	14514.1	119993	385501	85986.3	59177.1	48532.6	224571	35248.8	25369.8	21922.6	9795.03	40331.2	20543.2	43738.9	8882.74	10146.6	83856.4	373722	90297.2	50173.2	26994.2	2	1	1	0	0
Solyc08g008210.3.1	11	11	3	3	443.44	443.44	0.20421	0.295082	135950	102276	102588	0.752303	0.754598	vacuolar proton ATPase subunit E	231495	127129	109690	99760.7	111674	78422.9	118265	140784	89523.6	84381.8	27947.6	100395	168942	135525	80128.9	212293	119136	109690	85938.2	77224.4	32789.7	108662	144826	67535.1	58989.8	19531	97327.2	177411	114905	44568.3	1	4	3	2	2
Solyc08g014340.3.1	4	4	2	2	151.09	151.09	0.529576	0.717887	7817.41	7359.25	8931.01	0.941393	1.14245	Cysteine synthase (AHRD V3.3 *** K4CJ67_SOLLC)	7351.15	9447.34	9204.24	8652.79	4431.51	1743.02	10559.5	13793	6928.93	3771.82	5162.55	13933	12325.1	7209.45	6024.95	6741.39	8853.33	9204.24	7453.89	3064.45	728.781	9702.02	14188.9	5227.07	2636.81	3607.82	13507.3	12943	6112.51	3351.12	0	1	2	0	0
Solyc08g041870.3.1	10	10	7	7	484.02	484.02	0.689932	0.626406	111912	105690	104632	0.944403	0.934954	Aspartate aminotransferase (AHRD V3.3 *** K4CK47_SOLLC)	151413	98861.8	121853	96621.8	90808.6	96428.4	116698	128335	97048.3	89937.9	101973	95659.4	109275	121489	94764.1	138854	92645.8	121853	83234.3	62795.5	40318.1	107222	132019	73211.6	62874	71262.9	92736.7	114754	103004	52708.5	5	5	4	3	5
Solyc08g062660.3.1	2	2	2	2	216.18	216.18	0.0628349	0.711269	41815.3	26380.4	45062	0.630881	1.07764	Ran binding protein-1	48895.7	46482.5	47772.8	30376.8	35548.6	15851.7	51061.8	33657	16980.2	14351.4	42430.4	68116.7	42516.2	40413.6	31833.1	44839.9	43559.9	47772.8	26167.9	24582.3	6627.81	46915.6	34623.1	12809.6	10032.8	29652.3	66035.5	44647.7	34264.6	17705.8	2	3	5	1	1
Solyc08g062920.3.1	12	12	3	3	479.85	479.85	0.453319	0.0519316	24352.2	40369.9	49327.7	1.65775	2.0256	elongation factor 2	25178.9	31372.5	33761.3	11157.9	20290.3	99835.7	33366	32230.8	10910	25507.2	79776.2	72624.9	31638.3	28329.2	34269.8	23090.4	29399.9	33761.3	9611.91	14031	41742.7	30656.6	33155.9	8230.28	17831.6	55751.1	70406	33224.4	24018.8	19061.1	1	3	2	2	2
Solyc08g066110.3.1	4	4	2	2	262.1	262.1	0.271503	0.0401189	30127.5	35867.5	20507.1	1.19052	0.680677	Profilin (AHRD V3.3 *** PROF_CAPAN)	33528.7	32218.6	21535	36720.6	26634.9	28735.1	26775.7	34705.7	43410.1	45711.2	23240.4	14097.4	30496.4	16626.6	18074.8	30747.6	30192.8	21535	31632.7	18418.4	12014.5	24601.5	35701.8	32747.9	31955.8	16241.4	13666.7	32025.4	14096.8	10053.3	2	2	2	2	1
Solyc08g067020.4.1	3	3	3	3	98.67	98.67	0.415831	0.128576	38160.9	25231.5	16851.2	0.661186	0.441582	Solyc08g067020.4.1	18041.9	17994.4	19765.2	64910.4	70092.6	15467.8	6830.69	26484.9	33541.9	43832	21006.5	3578.8	29639.7	13768.6	16262.2	16545.3	16863	19765.2	55916.7	48470.1	6467.3	6276.04	27245.1	25303.5	30642.2	14680.3	3469.45	31125.6	11673.7	9045.13	0	0	1	2	2
Solyc08g067100.2.1	4	4	4	4	217.17	217.17	0.0351511	0.477887	80314.9	52732.9	72557.1	0.656576	0.903407	Eukaryotic aspartyl protease family protein (AHRD V3.3 *** AT5G10770.1)	103808	60182.3	73463.1	86222.4	77898.5	67557.1	40710.7	38476.5	38093.8	78826.3	55187.2	47414.3	73695.7	86522.7	99965.4	95197.8	56398.4	73463.1	74275.7	53868	28246.6	37405	39580.9	28737.3	55106	38567.2	45965.6	77390.4	73358	55601.5	2	2	3	5	3
Solyc08g074290.3.1	2	2	2	2	73.88	73.88	0.280572	0.0128614	5320.95	4083.01	2928.78	0.767346	0.550424	myosin heavy chain-like protein (AHRD V3.3 *** AT4G31340.1)	5378.78	6519.2	3443.15	7357.06	3906.59	967.599	3904.68	1968.6	5715.84	7858.35	2298.06	2158.62	3131.67	3868.59	3186.96	4932.62	6109.3	3443.15	6337.69	2701.46	404.567	3587.62	2025.1	4311.94	5493.63	1605.99	2092.67	3288.67	3279.97	1772.61	1	1	0	0	0
Solyc08g074680.3.1	5	5	3	3	229.1	229.1	0.720376	0.0508058	26188	31401.2	51695.6	1.19907	1.97402	polyphenol oxidase precursor	67813.2	14999.1	14108.3	12483.5	21536.2	76450.4	21963.9	18368	30639.5	9584.43	97756.2	33322.6	37798.8	46493.8	43106.8	62188.3	14056	14108.3	10753.8	14892.6	31965	20180.5	18895.2	23113.9	6700.3	68316.3	32304.5	39693.8	39419.6	23976.3	1	1	1	0	0
Solyc08g074790.3.1	5	5	3	3	316.39	316.39	0.856646	0.0146981	41683.4	40538.4	28900	0.972531	0.693321	Eukaryotic translation initiation factor 3 subunit G (AHRD V3.3 *** K4CMJ7_SOLLC)	53658.1	44590.6	35165.9	44388.3	30614.1	36814.4	53742.1	40044.9	40954.5	31136.3	27933.1	28996.7	27039.6	35414.2	25116.3	49207.3	41787	35165.9	38238	21170.1	15392.6	49378.2	41194.4	30895.3	21766.8	19520.9	28110.7	28395.2	30025.8	13969.9	2	2	1	2	1
Solyc08g075090.4.1	8	8	2	2	286.97	286.97	0.868876	0.194396	13570	19551.2	10261.3	1.44076	0.756179	Solyc08g075090.4.1	10162	12703.6	15221.7	12511.7	17251	2981.9	28100.7	20449.1	36099.2	10124.8	9549.17	4533.61	4621.1	20708.9	11893.9	9319.06	11904.8	15221.7	10778.1	11929.3	1246.77	25818.9	21036.1	27232.6	7078.1	6673.38	4395.1	4852.77	17558	6615.49	0	0	0	1	0
Solyc08g076340.3.1	2	2	2	2	54.66	54.66	0.89643	0.236755	4264.4	4065.26	1753.26	0.953302	0.411138	40S ribosomal protein S30 (AHRD V3.3 *** W9QWZ6_9ROSA)	6000.62	3888.35	4179.77	6919.18	334.094	582.542	3769.43	3752.66	1561.91	10659.8	652.609	3756.61	3247.99	649.796	459.282	5502.88	3643.86	4179.77	5960.49	231.031	243.569	3463.35	3860.37	1178.28	7452.07	456.072	3641.84	3410.82	550.928	255.456	0	0	1	1	0
Solyc08g076960.1.1	2	2	2	2	76.75	76.75	0.0286676	0.789169	10684.3	5353.15	9913.83	0.50103	0.927889	Abscisic acid receptor PYL1 (AHRD V3.3 *** M1BH64_SOLTU)	16748.6	9790.38	10032.3	6821.37	10028.9	6120.6	8174.53	6913.35	3341.15	2216.11	9491.18	10377.9	11476.9	7114.07	11109	15359.3	9174.81	10032.3	5876.23	6935.12	2559.11	7510.76	7111.79	2520.51	1549.24	6632.85	10060.9	12052.3	6031.65	6178.93	1	0	0	0	1
Solyc08g077910.3.1	3	3	3	3	201.21	201.21	0.455287	0.275445	11313.4	15871.7	15531.1	1.40292	1.3728	Expansin-like protein (AHRD V3.3 *** W9S0F1_9ROSA)	5486.41	2251.46	4757.63	6018.81	38052.7	8113.46	3180.77	13509.4	10429.9	44125.2	12630.1	7898.79	5458.96	24005.7	27661.8	5031.33	2109.9	4757.63	5184.87	26314	3392.35	2922.49	13897.2	7868.13	30847.1	8826.49	7657.45	5732.64	20353.2	15385.7	0	0	0	0	5
Solyc08g079170.3.1	18	18	17	17	959.45	959.45	0.264383	0.00213281	348176	295430	228847	0.848509	0.657273	Heat shock protein STI (AHRD V3.3 *** W9R4M6_9ROSA)	429015	346663	281434	314618	369148	177040	331678	237208	341123	390102	183108	223850	230010	261665	245599	393430	324866	281434	271026	255271	74022.9	304746	244016	257337	272713	127964	217011	241541	221852	136604	11	13	13	10	16
Solyc08g079260.3.1	11	11	11	11	590.52	590.52	0.90379	0.00238248	243048	247255	157495	1.01731	0.648003	Tetratricopeptide repeat-containing family protein (AHRD V3.3 *** U5GMD7_POPTR)	314873	254581	191192	222423	232168	174577	251992	145584	314406	349716	144499	164910	180601	134660	162807	288755	238574	191192	191605	160548	72993	231530	149763	237182	244480	100982	159872	189655	114171	90554.2	5	9	3	6	7
Solyc08g079630.3.1	2	2	2	2	95.97	95.97	0.451464	0.268931	19320	16874.7	16156.6	0.873432	0.836264	AT hook, DNA-binding motif-containing protein (AHRD V3.3 *** A0A103XG23_CYNCS)	24872	23225	12876	19473.9	16153.4	10138.9	12775.7	14722.6	21308.7	25427.8	17960.5	13696.3	17931	16270.6	14924.9	22808.9	21764.7	12876	16775.7	11170.3	4239.2	11738.3	15145.2	16074.9	17776.1	12551.6	13277.9	18829.9	13794.9	8301.32	1	2	1	2	1
Solyc08g079900.3.1	12	12	4	4	508.09	508.09	0.638027	0.931619	6131.42	8261.15	5645.79	1.34735	0.920796	subtilisin-like protease	2248.42	1647.63	1012.33	6658.39	19090.3	2090.49	572.554	248.906	4023.24	34370.5	793.143	4471.12	1603.71	3344.59	18016.4	2061.92	1544.03	1012.33	5735.83	13201.3	874.064	526.062	256.051	3035.07	24027.8	554.283	4334.51	1684.11	2835.7	10020.8	0	0	0	0	3
Solyc08g079920.2.1	14	14	12	12	788.59	788.59	0.0414404	0.878083	904936	404793	808736	0.447317	0.893694	P69f protein	1.72596e+06	904996	822172	503327	568226	689110	259079	676553	209041	190182	876561	792328	1.08661e+06	764954	523230	1.5828e+06	848094	822172	433588	392937	288126	238042	695973	157697	132953	612579	768119	1.14109e+06	648564	291024	16	13	13	6	11
Solyc08g079930.2.1	10	10	3	3	637.34	637.34	0.0364061	0.473741	150222	43357.5	168318	0.288622	1.12046	subtilisin-like protease	375268	125142	132736	53698.5	64266.9	88962.5	20336.9	72714	15311.4	19462.5	181630	294644	147244	116582	101492	344140	117274	132736	46258.2	44441.5	37196.5	18685.5	74801.2	11550.6	13605.9	126931	285641	154626	98843.8	56450.5	5	4	5	4	5
Solyc08g079970.2.1	15	15	12	12	820.98	820.98	0.126961	0.590061	504423	281445	397863	0.557955	0.788748	Solyc08g079970.2.1	1.01441e+06	341556	271446	369180	525527	416813	107169	514402	166265	202578	423354	275780	359352	421517	509310	930266	320081	271446	318027	363410	174275	98466.4	529168	125428	141619	295859	267354	377368	357382	283282	12	10	7	11	13
Solyc08g080140.4.1	6	6	2	2	269.37	269.37	0.0476884	0.0123175	45989	26182.9	13966.4	0.569329	0.30369	Solyc08g080140.4.1	77968.4	33112.2	37503.2	34360	47001.5	27560.6	39858.7	32015.7	14669.3	16810.2	2482.98	14544.8	19311.3	15287.4	18205.6	71501.1	31030.2	37503.2	29599.2	32502.2	11523.4	36622.2	32934.7	11066.3	11751.7	1735.21	14100.4	20279.4	12961.3	10126.1	2	1	1	1	1
Solyc08g080940.3.1	4	4	4	4	199.2	199.2	0.15622	0.243767	108940	82523.2	89039.1	0.757508	0.81732	glutathione peroxidase like encoding 1	75572.9	141276	89817.1	118428	119608	59507.9	60822.1	79955.2	64822.1	147509	81420.2	83292.9	135889	80818.4	63775.4	69304.3	132393	89817.1	102019	82710.6	24881.1	55883.3	82250.2	48900.7	103121	56900	80748.1	142701	68521.7	35472.4	2	5	5	5	2
Solyc08g081530.3.1	7	7	7	7	310.49	310.49	0.413248	0.020619	55713.1	44904.1	108452	0.805988	1.94662	monodehydroascorbate reductase	80949.1	43905.6	88453.6	22096	43161.1	61307.6	44639	96026.2	12485.2	10062.4	87189.7	146354	107856	106737	94125.2	74234.6	41145	88453.6	19034.5	29846.5	25633.6	41014.3	98782.6	9418.62	7034.47	60932	141882	113263	90497	52353.1	4	3	6	1	0
Solyc08g082820.4.1	21	21	6	6	1147.07	1147.07	0.704842	0.132545	213881	204267	157476	0.955048	0.736279	Solyc08g082820.4.1	249438	152480	212967	189146	265375	227089	296289	218874	143663	135420	79873.3	192063	122229	177815	215402	228748	142892	212967	162939	183511	94949	272230	225157	108377	94669.5	55819	186195	128356	150760	119808	7	5	5	6	7
Solyc09g005720.3.1	12	12	10	10	437.22	437.22	0.716019	0.0289234	355600	383087	220541	1.0773	0.620194	60S ribosomal protein L23A (AHRD V3.3 *** A0A0B2RCV3_GLYSO)	505332	407502	280195	377379	207594	339905	431834	214264	439032	490401	271774	212497	215928	205085	197421	463416	381880	280195	325091	143554	142119	396769	220414	331198	342831	189928	206005	226753	173881	109807	8	8	5	8	7
Solyc09g005930.4.1	3	3	2	2	128.35	128.35	0.799169	0.0924162	8995.91	9413.23	5815.49	1.04639	0.646459	Solyc09g005930.4.1	12694.9	11506.7	4758.18	9339.06	6680.68	10993.3	7258.17	5543.94	10427.1	12843.7	7864.4	5922.04	4985.23	5966.75	4339.02	11641.9	10783.3	4758.18	8045.07	4619.79	4596.45	6668.8	5703.07	7866.02	8978.78	5495.99	5741.11	5235.16	5058.89	2413.4	1	2	0	1	0
Solyc09g007250.4.1	25	25	10	10	1278.63	1278.63	0.855857	0.00431631	252928	268388	186552	1.06112	0.737572	Solyc09g007250.4.1	284019	276429	238828	226376	238986	190882	314878	179500	338104	318575	179794	158397	179177	180675	234719	260461	259049	238828	195011	165262	79810.3	289309	184652	255060	222710	125648	153558	188160	153185	130552	5	9	6	9	6
Solyc09g007350.3.1	5	5	5	5	286.69	286.69	0.587692	0.0911784	212258	250695	164211	1.18109	0.77364	Ribosomal protein S12 (AHRD V3.3 *** A0A059LPB2_9CHLO)	189207	252046	219615	248800	151622	123583	316786	196174	350594	266338	131223	138173	223986	172940	154734	173512	236198	219615	214327	104849	51671.6	291063	201805	264482	186192	91704.1	133951	235215	146626	86064.1	8	5	9	8	4
Solyc09g007520.3.1	4	4	3	3	167.1	167.1	0.0521727	0.0438232	62487.2	33384.3	36320.2	0.534258	0.581242	Peroxidase (AHRD V3.3 *** K4CQE1_SOLLC)	103443	51145.9	33413.6	51327.2	73106.8	40298.9	19009.7	20385.8	29602	57625	40526.1	36803	31649.1	30947.2	41675.5	94862.4	47930	33413.6	44215.5	50554.5	16849.5	17466.1	20970.9	22331.3	40284.6	28321.4	35678.5	33235.8	26238.5	23180.2	4	2	3	4	3
Solyc09g007640.4.1	7	7	6	6	209.5	209.5	0.667151	0.0135334	32439.6	44741.4	51640.5	1.37922	1.5919	Solyc09g007640.4.1	39138.7	29917.2	20485.2	46025.5	26631.1	83069.9	12861.3	23872.3	41896.6	62006.9	50753.3	39618.3	55922.1	55395.7	56513	35892.3	28036.1	20485.2	39648.4	18415.8	34732.7	11817	24557.5	31606.1	43347.9	35468.6	38407.8	58725.7	46967.1	31432.9	2	1	1	2	0
Solyc09g008280.2.1	9	9	2	2	492.84	492.84	0.063735	0.0026585	177550	94677	72506.8	0.533242	0.408374	S-adenosyl-L-methionine synthetase Z24743	326305	152336	138462	117799	152848	65639.4	203631	112644	53758	37712.8	75513.2	73572.9	92355.6	66152.4	54939.9	299239	142758	138462	101477	105696	27444.7	187096	115877	40554.2	26364.4	52772	71325	96985.8	56087.1	30558	4	2	2	1	4
Solyc09g008800.3.1	5	5	5	5	196.01	196.01	0.679596	0.163595	65262.9	75622.3	42393.8	1.15873	0.649584	60S ribosomal protein L24 (AHRD V3.3 *** RL24_PRUAV)	41534.7	90437.9	65559.5	93680.5	35102	44823.2	88030.3	36215.7	115377	93665.6	67889.8	20643.8	39066.2	37891.6	46477.5	38089.5	84751.6	65559.5	80700.5	24273.6	18741.2	80882.2	37255.2	87038.3	65480	47444.4	20013.1	41024.8	32126.3	25851.1	1	4	3	3	1
Solyc09g009020.3.1	20	20	13	13	1221.51	1221.51	0.875866	0.0846322	360922	368812	327516	1.02186	0.907442	enolase	360955	322328	339847	364264	417215	203184	479501	517357	322957	321062	341945	330722	329305	302869	332737	331015	302062	339847	313793	288510	84954.2	440566	532207	243634	224448	238966	320617	345814	256787	185071	9	9	12	11	11
Solyc09g009030.4.1	2	2	2	2	110.84	110.84	0.513157	0.00644391	13940.2	19864.8	5057.45	1.42501	0.362797	Solyc09g009030.4.1	7092.27	25644.8	10457.5	15327.9	11178.3	4829.75	23060.5	13948.4	30572.8	26912.8	5344.35	4446.55	8164.92	4102.14	3229.31	6503.98	24032.4	10457.5	13204.2	7729.96	2019.38	21187.9	14348.8	23063.6	18814.2	3734.87	4310.69	8574.26	3477.98	1796.17	0	2	1	1	1
Solyc09g009260.3.1	23	23	9	9	1456.92	1456.92	0.0677762	6.51607e-05	1.5865e+06	2.2733e+06	966642	1.4329	0.609291	fructose-1,6-bisphosphate aldolase	1.91331e+06	1.68998e+06	1.3752e+06	1.49772e+06	1.45632e+06	1.27647e+06	3.02462e+06	2.30753e+06	2.26219e+06	2.49569e+06	1.01263e+06	930437	1.03573e+06	956448	897964	1.7546e+06	1.58372e+06	1.3752e+06	1.29021e+06	1.00707e+06	533711	2.77902e+06	2.37377e+06	1.70656e+06	1.74469e+06	707672	902010	1.08765e+06	810922	499454	6	11	7	8	9
Solyc09g009390.3.1	11	11	11	11	567.56	567.56	0.383706	0.198463	249374	184253	328345	0.738861	1.31668	Monodehydroascorbate reductase (AHRD V3.3 *** MDAR_SOLLC)	543847	121638	230108	108056	243221	374043	191528	280135	45121.7	30437.1	292207	450151	280381	257261	361725	498737	113990	230108	93084.6	168191	156392	175976	288176	34039	21278	204207	436397	294438	218118	201194	7	7	6	5	9
Solyc09g010100.3.1	11	11	3	3	550.62	550.62	0.411627	0.0473905	107484	121429	69333	1.12974	0.645052	30S ribosomal protein S11 (AHRD V3.3 *** A0A0K9PVQ7_ZOSMR)	158321	126817	100694	87957	63633.1	113383	134839	87075	141963	129885	82714.3	66948.1	66255.2	76317.2	54430.4	145189	118843	100694	75770	44003.2	47407	123890	89574.3	107094	90800.1	57804.4	64902.6	69576.8	64705.3	30274.6	2	4	4	4	2
Solyc09g010420.4.1	2	2	2	2	85.17	85.17	0.923693	0.293666	11712.6	11993.5	10087	1.02398	0.86121	Solyc09g010420.4.1	13141	10890.3	9676.78	15440	9414.88	11187	8878.04	10971.7	8051.76	20878.9	10081.1	9167.15	11369	7350.75	12467	12051	10205.6	9676.78	13300.7	6510.53	4677.44	8157.14	11286.6	6074.11	14596.1	7045.13	8887.06	11939	6232.31	6934.23	0	0	1	2	0
Solyc09g010630.3.1	23	23	3	3	1463.28	1463.28	0.321983	0.956717	21919.9	18183.7	23979	0.829553	1.09394	HSC2-like	45897.5	12584.2	23147.3	8637.85	19332.6	23568.7	44078	21241.1	1248.45	782.309	10827.6	52679.1	7479.91	22179.5	26728.7	42090.5	11793	23147.3	7441.02	13368.8	9854.39	40498.8	21850.8	941.81	546.898	7566.84	51069.6	7854.91	18804.8	14866.7	1	1	2	0	0
Solyc09g011240.3.1	2	2	2	2	59.5	59.5	0.538754	0.00509032	6346.57	5714.82	3553.51	0.900458	0.559911	aldo-keto reductase 4B-like	9205.63	5655.36	4516.92	7232.28	5122.65	1591.41	5700.47	5411.63	7706.91	8163.68	3197.05	3471	3808.53	4382.34	2908.65	8442.05	5299.78	4516.92	6230.21	3542.39	665.389	5237.59	5566.96	5813.97	5707.08	2234.24	3364.95	3999.47	3715.55	1617.81	1	0	0	0	0
Solyc09g018750.3.1	12	12	10	10	591.33	591.33	0.824236	0.692699	380970	356178	395777	0.934923	1.03887	CBS domain-containing protein (AHRD V3.3 *** A0T1V6_PLESU)	601811	380200	267106	325862	329870	406940	298664	321118	361454	392713	525008	391896	382808	336184	342988	551892	356295	267106	280712	228110	170147	274413	330335	272674	274538	366899	379923	402000	285033	190773	6	5	4	4	5
Solyc09g057650.3.1	7	7	2	2	359.42	359.42	0.35798	0.530129	9021.66	10864.7	6032.66	1.20429	0.668686	40S ribosomal protein S8 (AHRD V3.3 *** K4CTF6_SOLLC)	0	12223.2	13609.1	9219.99	10056.1	7732.94	13610.8	9282.14	12519.8	11178.1	2775.15	6862.47	8300.81	7264.71	4960.17	0	11454.7	13609.1	7942.5	6953.91	3233.25	12505.6	9548.57	9444.7	7814.4	1939.4	6652.8	8716.96	6159.36	2758.88	0	2	1	2	2
Solyc09g057670.3.1	4	4	4	4	154.73	154.73	0.451825	0.378565	27612.8	32644	23078.8	1.18221	0.835801	Peptidyl-prolyl cis-trans isomerase (AHRD V3.3 *** A0A0K9NV42_ZOSMR)	32047.3	25232	15315.7	33854.8	31614	44085.7	28079.3	18637.9	35969.7	36447.5	25859.4	20387.5	22387.9	27256.3	19502.8	29389.1	23645.5	15315.7	29164	21861.5	18432.8	25799.2	19172.9	27134.9	25479.8	18071.7	19764.5	23510.3	23109.1	10847.6	1	2	1	2	0
Solyc09g059040.3.1	3	3	3	3	134.95	134.95	0.957584	0.0838966	42541.5	43989.6	31262.4	1.03404	0.734867	fructose 1,6-bisphosphate aldolase	55438.7	50019.9	30592.4	42826.4	33830.4	31618.2	32333.8	35968.5	50984.3	69043	22658.1	43461.4	31171	31599.8	27421.6	50840.2	46874.9	30592.4	36892.5	23394.2	13220	29708.3	37000.9	38461.7	48266.7	15834.5	42133.5	32733.7	26791.8	15252.1	2	1	1	1	0
Solyc09g064450.3.1	8	8	8	8	378.54	378.54	0.284543	0.702964	166944	177840	162078	1.06527	0.970851	NAD(P)-binding Rossmann-fold superfamily protein	178757	189360	162671	166844	137088	172577	172660	172491	194169	177301	171486	146512	147454	163153	181782	163929	177454	162671	143727	94798.4	72156.7	158640	177442	146478	123948	119842	142036	154847	138329	101108	6	6	8	7	5
Solyc09g065830.4.1	3	3	3	3	159.23	159.23	0.84953	0.349658	61816.9	59840.4	54698.5	0.968027	0.884847	Solyc09g065830.4.1	86286.5	61310.1	50783.3	57104.8	53599.8	54317	47722.5	63000.4	67881.4	66280.9	47743.4	47459.4	66153.6	54496.5	57639.6	79129.3	57455.2	50783.3	49192.5	37065.1	22710.7	43847.4	64808.7	51208.6	46335.8	33365.2	46009.4	69470.1	46204.7	32059.6	0	2	1	1	1
Solyc09g066100.3.1	3	3	3	3	98.15	98.15	0.580262	0.632681	18258.2	24809.4	13533.1	1.35881	0.74121	Histone H1 (AHRD V3.3 *** H1_SOLLC)	29998.9	28119.2	15181.4	14534.8	3456.52	8747.89	25849.4	8137.37	33918	47394.5	31333.3	9037.86	9454.76	6740.34	11099.4	27510.6	26351.2	15181.4	12520.9	2390.24	3657.62	23750.4	8370.94	25587.2	33132.7	21897.1	8761.73	9928.76	5714.77	6173.58	2	2	2	0	0
Solyc09g066430.3.1	6	6	3	3	251.39	251.39	0.358276	0.619959	23782.7	28917.1	21319.2	1.21589	0.896416	60S ribosomal protein L14, putative (AHRD V3.3 *** B9SV21_RICCO)	40215.6	24745.4	21160.1	14326.3	18466.1	39814.6	38392.5	21952.4	23606.6	20819.2	37941.3	12298.8	12012.8	24399.9	19943	36879.8	23189.5	21160.1	12341.3	12769.6	16647	35275.1	22582.5	17808.4	14554.3	26515.1	11923	12615	20687.4	11092.4	2	1	0	0	0
Solyc09g072700.4.1	10	10	9	9	507.72	507.72	0.352991	0.602068	394526	309899	340857	0.785497	0.863966	Solyc09g072700.4.1	599881	298587	206410	388179	479571	329758	178232	151618	269448	620439	222291	294497	306532	317445	563519	550122	279813	206410	334394	331631	137876	163759	155970	203267	433738	155346	285499	321900	269145	313433	6	6	5	8	7
Solyc09g073000.3.1	11	11	3	3	565.66	565.66	0.301883	0.0147665	83145.1	67335.1	61257.1	0.809851	0.73675	Elongation factor Tu (AHRD V3.3 *** K4CUX6_SOLLC)	75697	94988.4	64853.9	79570.2	100616	21092.8	73265.5	82546.3	79882.7	79888.1	54132.6	71252.6	56512.9	67810	56577.7	69418.2	89016	64853.9	68545.2	69577.4	8819.19	67316.3	84915.7	60262.2	55848.3	37830.2	69075.6	59346.1	57492.5	31468.9	1	5	1	3	6
Solyc09g075010.3.1	2	2	2	2	89.34	89.34	0.786191	0.102318	60917.8	67421.1	39337.3	1.10676	0.645744	HSP20-like chaperones superfamily protein (AHRD V3.3 *-* AT4G02450.2)	30288.4	67705.2	58009.2	94147.9	54438.4	42288.9	104056	65768	90410.4	34582.2	41153.6	45400	50330.9	27761.9	32040.2	27776	63448.2	58009.2	81103.1	37645	17681.6	95606.8	67655.8	68204.1	24175.8	28759.9	44012.9	52854.2	23537.8	17821	0	2	1	1	1
Solyc09g075450.3.1	7	7	5	5	356.89	356.89	0.369807	0.00259707	57690.2	50274.5	35801.3	0.871457	0.620579	Fumarate hydratase (AHRD V3.3 *** G7IEJ2_MEDTR)	66987	62890	52812.2	57272.2	48489.5	21661.4	47289.1	51964.6	66488.7	63968.7	24926.5	33088.9	36943.1	40674.6	43373.4	61430.6	58935.7	52812.2	49336.8	33531.2	9056.91	43449.2	53456.2	50158	44719.3	17419.7	32077.9	38795.3	34485.9	24124.6	3	4	2	2	2
Solyc09g082060.3.1	13	13	10	10	650.08	650.08	0.780987	0.00225137	445780	483496	657995	1.08461	1.47605	Cysteine synthase (AHRD V3.3 *** CYSK_SOLTU)	416383	457412	565852	410861	378392	256295	454142	592453	537343	577249	547323	746658	699833	692409	603751	381845	428652	565852	353934	261664	107160	417266	609459	405362	403544	382493	723845	734918	587057	335811	5	6	10	7	8
Solyc09g082320.3.1	6	6	5	5	209.81	209.81	0.309146	0.910089	87162	61909.4	80861.4	0.71028	0.927713	Proteasome subunit beta type (AHRD V3.3 *** A0A061ELN0_THECC)	177520	70556.4	73359.9	46785.2	67588.7	122582	67801	65341.3	22641.7	31181.5	102236	77511.8	72651.4	77343.2	74564.8	162795	66120.2	73359.9	40302.9	46738.6	51253.1	62295.5	67216.8	17080.5	21798.4	71446.7	75143.5	76293.8	65575.2	41473.5	1	1	1	3	2
Solyc09g082780.3.1	4	4	4	4	138.71	138.71	0.574991	0.00392093	26965.3	27043	42117	1.00288	1.56189	Stem-specific protein TSJT1 (AHRD V3.3 *** A0A0B0PHH6_GOSAR)	31589.3	22553.4	26393.2	26138.1	28152.8	7708.84	39430.4	50330.8	24420.8	13324.2	35548.4	51824.1	39892.2	50798.8	32521.6	28969	21135.3	26393.2	22516.5	19468	3223.17	36228.6	51775.5	18422.6	9314.73	24842.8	50240.7	41892.1	43069.6	18088.8	0	1	2	3	0
Solyc09g083380.4.1	3	3	3	3	125.04	125.04	0.620593	0.840077	12862.3	14612.5	11436.8	1.13606	0.889169	Solyc09g083380.4.1	8659.74	29926.8	19116.6	6489.34	119.271	3792	23328.9	12212.3	1980.88	31748.2	27839.7	18106.8	7042.44	1173.28	3021.86	7941.43	28045.1	19116.6	5590.21	82.4778	1585.49	21434.6	12562.8	1494.34	22194.6	19455.6	17553.5	7395.5	994.761	1680.78	1	0	0	0	0
Solyc09g090140.4.1	16	16	12	12	1247.09	1247.09	0.0258289	0.168792	2.55494e+06	3.24052e+06	2.28335e+06	1.26834	0.893699	Solyc09g090140.4.1	2.97245e+06	2.38248e+06	2.41597e+06	2.67668e+06	2.32713e+06	2.55545e+06	2.87972e+06	3.5125e+06	3.54665e+06	3.70829e+06	1.92222e+06	2.14585e+06	2.75482e+06	2.16211e+06	2.43175e+06	2.72589e+06	2.23268e+06	2.41597e+06	2.30581e+06	1.60924e+06	1.06847e+06	2.64589e+06	3.61332e+06	2.67553e+06	2.5924e+06	1.34333e+06	2.08029e+06	2.89293e+06	1.83314e+06	1.35256e+06	21	24	25	32	32
Solyc09g090700.1.1	5	5	5	5	159.64	159.64	0.9024	0.967712	60226.1	57548.3	58102	0.955538	0.964732	Aldehyde dehydrogenase (AHRD V3.3 *** A0A0V0ICD2_SOLCH)	103414	48104.5	58216.7	43862.7	47532.8	74271.4	76144.5	44092.5	53343.5	39889.7	49395.9	48581.4	58422	72657.8	61453	94836	45079.9	58216.7	37785.2	32869.7	31053.9	69961.5	45358.1	40241.5	27886.2	34520	47097.1	61350.9	61602.7	34180.6	1	2	3	2	2
Solyc09g090980.3.1	11	11	7	7	776.94	776.94	0.133838	0.195434	375641	766277	620998	2.03992	1.65317	Major allergen Mal d 1 (AHRD V3.3 *** Q84LA7_MALDO)	169645	207337	325185	751641	424398	284130	373540	664242	1.01643e+06	1.49304e+06	229139	657944	411916	892930	913062	155573	194301	325185	647497	293478	118799	343208	683309	766780	1.04376e+06	160132	637842	432567	757068	507852	4	6	8	19	11
Solyc09g090990.2.1	7	7	4	4	365.84	365.84	0.783562	0.210452	52351.6	76045.2	89610.7	1.45259	1.71171	PR10 protein (AHRD V3.3 *** K4CWC5_SOLLC)	9249.53	27108.1	9527.8	149114	66758.5	12377.8	15341.9	19915.8	75260.1	257330	27808.6	71092.7	43056.6	188362	117734	8482.31	25403.7	9527.8	128453	46164.4	5175.32	14096.1	20487.4	56775	179895	19433.8	68920.6	45215.2	159702	65484.5	0	1	1	6	3
Solyc09g091000.4.1	3	3	3	3	120.57	120.57	0.520676	0.027483	5580.24	19525.7	20866.6	3.49908	3.73937	Solyc09g091000.4.1	483.87	470.014	1013.29	6942.76	18991.3	2773.79	254.03	1980.08	18082.2	74538.6	16124.2	11633.3	8727.16	49162.9	18685.4	443.734	440.462	1013.29	5980.8	13132.8	1159.76	233.403	2036.91	13640.9	52108.6	11268.3	11277.8	9164.69	41682.6	10393	0	0	0	0	0
Solyc09g091170.4.1	2	2	2	2	63.17	63.17	0.304741	0.0680677	7187.31	8449.07	11425.1	1.17555	1.58963	Solyc09g091170.4.1	7553.76	9237.16	5776.48	7898.01	5471.13	9802.75	6545.95	7012.59	11379.1	7505.01	15596.6	5478.68	11803.2	12296.1	11951.1	6927.2	8656.37	5776.48	6803.69	3783.37	4098.67	6014.42	7213.88	8584.17	5246.62	10899.6	5311.28	12394.9	10425.2	6647.28	1	0	0	0	0
Solyc09g091180.3.1	21	21	9	9	930.97	930.97	0.145331	0.779847	50311.4	27425.1	52693.8	0.545107	1.04735	Chaperonin CPN60, mitochondrial (AHRD V3.3 *** CH60A_ARATH)	96655.5	34707.1	55015.2	23825.7	41353.4	30647.3	47204.7	47021.1	7172.1	5080.31	46407.1	95060.4	30164.4	44429.8	47407.5	88638.2	32524.9	55015.2	20524.5	28596.5	12814	43371.7	48370.8	5410.51	3551.56	32431.3	92156	31676.6	37669.7	26368.4	5	0	2	0	1
Solyc09g091840.4.1	3	3	3	3	148.75	148.75	0.548992	0.199832	25452.3	21148.4	32047.6	0.830905	1.25912	Solyc09g091840.4.1	40944	10676.3	28069.5	19522.2	28049.3	23627.3	18908.9	39609.4	10681.2	12915.2	31142	32178.9	35474.5	28512.7	32929.8	37547.8	10005	28069.5	16817.3	19396.5	9878.9	17373.5	40746.4	8057.74	9028.8	21763.4	31195.7	37253	24174.4	18315.8	1	0	2	0	1
Solyc09g092380.3.1	2	2	2	2	41.97	41.97	0.19506	0.617059	3964.7	5734.21	3929.87	1.44632	0.991217	S-adenosyl-l-homocysteine hydrolase	4154.2	3028.47	5752.6	3895.7	2992.52	6376.6	7513.44	7834.41	2771.01	4175.61	541.391	5783.51	3202.54	4782.96	5338.95	3809.62	2838.05	5752.6	3355.93	2069.37	2666.14	6903.35	8059.29	2090.4	2919.1	378.348	5606.81	3363.1	4055.22	2969.57	0	0	1	0	0
Solyc09g098150.3.1	4	4	4	4	172.84	172.84	0.3196	0.0847725	22219.5	16268.8	13966.9	0.732186	0.628588	Metacaspase (AHRD V3.3 *** K4CWY6_SOLLC),Pfam:PF00656	11815.1	30532.4	17249	29923.5	21577.4	1873.69	18659.1	20605.6	25528.3	14677.3	8756.74	12752.5	17931.3	18041.7	12352.3	10835.1	28612.7	17249	25777.4	14921.1	783.418	17144	21197.1	19258.1	10260.6	6119.59	12362.8	18830.2	15296.6	6870.41	2	3	2	3	3
Solyc10g005100.3.1	5	5	4	4	181.92	181.92	0.066177	0.849307	39565.2	24570.1	44567.2	0.621002	1.12642	plasma-membrane associated cation-binding protein 1 (AHRD V3.3 *** AT4G20260.6)	50918.3	43438	31470.4	26582.4	45417	16233.6	33413.2	39825.4	21732.6	11645.6	62276.1	65897.5	46338.8	27883	20440.7	46694.8	40706.8	31470.4	22899.2	31406.5	6787.47	30700	40968.5	16394.7	8141.26	43521.3	63884.1	48662	23640.5	11369.3	1	1	1	1	2
Solyc10g005510.3.1	6	6	3	3	240.7	240.7	0.869152	0.394257	38809.8	38610.3	43480.4	0.994859	1.12034	Glyceraldehyde-3-phosphate dehydrogenase (AHRD V3.3 *** K4CX83_SOLLC)	72259.7	25544.8	36308.2	25782.6	34153.8	59277	37815.3	34152.2	35119.4	26687.6	42521.7	33606.2	41137.3	50245.2	49891.4	66265.9	23938.6	36308.2	22210.3	23617.9	24784.5	34744.6	35132.5	26493.5	18656.8	29716	32579.5	43199.7	42600.3	27750	3	1	3	0	1
Solyc10g006070.3.1	10	10	3	3	590.98	590.98	0.722444	0.95341	9494.21	10605.5	8622.57	1.11704	0.908192	40S ribosomal protein S8 (AHRD V3.3 *** K4CXD9_SOLLC)	3073	13339.6	11716.8	11247.5	8094.22	7134.98	20522.2	6153.27	10842.7	8374.14	11027.5	9979.67	4906.28	8559.94	8639.48	2818.11	12500.9	11716.8	9689.08	5597.27	2983.23	18855.8	6329.9	8179.58	5854.21	7706.49	9674.76	5152.25	7257.52	4805.34	0	2	2	1	1
Solyc10g006290.3.1	2	2	2	2	53.4	53.4	0.627421	0.546207	11227.7	10114.2	9906.47	0.900829	0.882327	constitutive plastid-lipid associated protein	11265.6	7719.84	7580.53	13301	16271.4	9421.82	6447.66	9270.22	9076.61	16354.8	16599.3	5666.46	6985.74	9649.9	10631	10331.2	7234.45	7580.53	11458	11251.9	3939.39	5924.11	9536.31	6847.24	11433.3	11600.3	5493.33	7335.97	8181.64	5913.03	0	0	0	1	2
Solyc10g008010.4.1	5	5	4	4	277.77	277.77	0.572834	0.342294	76667.6	67567.1	62504.3	0.8813	0.815263	Solyc10g008010.4.1	120204	83026.5	56431.5	67667.2	56008.8	62948.8	66185.1	59996.8	61786.2	86918.7	97581.6	59756.6	65263.8	44446.3	45473.1	110233	77806.1	56431.5	58291.5	38730.9	26319.7	60810.9	61718.9	46610.4	60763.3	68194.3	57930.8	68535.7	37683.7	25292.5	3	3	2	3	2
Solyc10g008140.3.1	11	11	6	6	728.54	728.54	0.620459	0.147842	334809	353205	284358	1.05494	0.849313	Prohibitin, putative (AHRD V3.3 *** B9RVS2_RICCO)	437536	325014	298882	349005	263608	417951	279817	311690	380996	375571	328183	259251	268553	267536	298266	401243	304579	298882	300648	182289	174751	257096	320636	287417	262555	229349	251330	282017	226829	165898	8	8	7	7	8
Solyc10g047290.2.1	2	2	2	2	54.61	54.61	0.00816182	0.204424	10070	7174.61	8114.88	0.71247	0.805843	Protein phosphatase 2C family protein (AHRD V3.3 *** AT1G34750.3)	11038	12832.2	9188.69	8676.23	8615.17	6687.39	7939.9	6175.69	6812.83	8257.21	6450.58	11190.1	11959.4	6014.94	4959.44	10122.4	12025.4	9188.69	7474.09	5957.52	2796.09	7295.18	6352.96	5139.49	5772.47	4507.95	10848.2	12558.9	5099.75	2758.48	2	2	1	1	0
Solyc10g050890.2.1	10	10	6	6	476.83	476.83	0.942824	0.0230534	89654.2	87312.2	143663	0.973877	1.60241	nitrite reductase 2	73913.6	76023.5	159386	86898.7	52048.8	68444.7	106292	118105	79129.1	64590.5	126459	164398	150144	154375	122938	67782.7	71243.5	159386	74858.4	35992.5	28617.7	97661.1	121495	59693.7	45154	88374.9	159375	157671	130887	68379.3	0	2	4	0	0
Solyc10g051340.2.1	4	4	4	4	150.72	150.72	0.240523	0.451407	13883.1	9642.62	15824.4	0.694556	1.13983	Adenylyl cyclase-associated protein (AHRD V3.3 *** K4D0T6_SOLLC)	22840.3	13509.6	16544.3	8792.84	7728.61	4827.24	9778.75	15128.7	5717.25	12761.1	13918.7	18501.6	14525.8	21283.8	10892.4	20945.8	12660.2	16544.3	7574.54	5344.45	2018.34	8984.72	15563	4313	8921.04	9727.01	17936.3	15254	18045.4	6058.43	1	1	1	1	1
Solyc10g055230.1.1	2	2	2	2	89.31	89.31	0.325728	0.0564586	14026.2	11994.4	19391.3	0.855143	1.38251	Dirigent protein (AHRD V3.3 *** K4D1B5_SOLLC)	10571.4	13341.1	15781.8	15981.1	14455.5	11415.7	6001.44	14501.1	10169	17884.7	25826	15897.7	24210.5	15642	15380.4	9694.58	12502.3	15781.8	13766.8	9996.21	4773.07	5514.12	14917.3	7671.29	12502.9	18048.4	15411.9	25424.3	13262.1	8554.68	0	2	2	2	2
Solyc10g055800.2.1	7	7	4	4	795.15	795.15	0.382257	0.656552	1.12868e+06	1.46568e+06	1.23762e+06	1.29858	1.09652	Chitinase (AHRD V3.3 *** B9VRK7_CAPAN)	793120	784988	992120	919860	2.15329e+06	1.1123e+06	761772	1.45189e+06	1.3426e+06	2.65983e+06	704376	944597	1.5019e+06	1.18385e+06	1.85337e+06	727333	735631	992120	792408	1.48903e+06	465068	699916	1.49356e+06	1.01284e+06	1.85944e+06	492249	915737	1.57719e+06	1.00372e+06	1.03086e+06	10	7	9	11	13
Solyc10g055810.2.1	6	6	2	2	684.1	684.1	0.744499	0.57083	107465	96377.6	94086.1	0.896829	0.875505	chitinase Z15140	169465	124340	72186.2	64849.9	106484	88336.4	79923.7	103839	75618.3	134170	91620.4	90427.4	173466	59072.6	55844.2	155408	116522	72186.2	55864.6	73635.1	36934.7	73433.9	106820	57045.2	93796	64028.4	87664.5	182162	50084.5	31060.9	1	2	3	1	2
Solyc10g055820.3.1	7	7	4	4	691.25	691.25	0.724148	0.762005	140296	178006	121866	1.26879	0.868634	Solyc10g055820.3.1	156468	103773	93288.6	83045.5	264905	115920	73922.6	139216	124370	436601	77930.9	100057	131222	126431	173688	143490	97247.8	93288.6	71539.1	183186	48467.9	67920.1	143212	93822.3	305220	54461.5	97000.3	137801	107194	96606.8	2	3	5	3	6
Solyc10g074500.2.1	3	3	2	2	98.53	98.53	0.394096	0.43364	5807.42	5242.54	6085.26	0.902732	1.04784	mitochondrial NAD-dependent isocitrate dehydrogenase	4925	3649.55	7768.12	3640.05	9054.38	3999.38	5996.84	13778.9	1918.02	519.547	0	5638.83	8408.81	7908.68	8469.98	4516.49	3420.08	7768.12	3135.7	6261.23	1672.2	5509.9	14174.4	1446.93	363.206	0	5466.54	8830.38	6705.35	4711.06	1	1	1	0	2
Solyc10g076240.3.1	17	17	15	15	633.62	633.62	0.732096	0.00130355	245864	283042	424181	1.15121	1.72527	Solyc10g076240.3.1	207528	222935	191834	294180	312842	206433	153075	242060	320839	492801	366608	364056	502765	445043	442434	190314	208918	191834	253420	216335	86312.7	140645	249008	242036	344509	256202	352933	527971	377328	246085	3	3	5	6	8
Solyc10g076245.1.1	19	19	12	12	1039.71	1039.71	0.0102531	0.161592	980762	372811	1.48811e+06	0.380124	1.5173	Solyc10g076245.1.1	1.39102e+06	1.28446e+06	1.08758e+06	695951	444802	496230	174258	422656	343537	427373	1.35717e+06	1.53138e+06	2.57659e+06	1.07509e+06	900300	1.27564e+06	1.2037e+06	1.08758e+06	599523	307587	207481	160108	434788	259158	298769	948452	1.4846e+06	2.70576e+06	911516	500754	14	14	15	12	11
Solyc10g078550.4.1	17	17	13	13	1080.78	1080.78	0.284435	0.011048	929548	766295	1.33725e+06	0.824374	1.4386	Solyc10g078550.4.1	928941	1.11985e+06	972229	1.05104e+06	575680	789703	468640	973091	838351	761691	1.3436e+06	1.35934e+06	1.33389e+06	1.35053e+06	1.29889e+06	851887	1.04944e+06	972229	905414	398091	330186	430587	1.00102e+06	632438	532485	938969	1.31781e+06	1.40077e+06	1.14504e+06	722450	13	18	20	18	14
Solyc10g078690.3.1	2	2	2	2	80.28	80.28	0.612895	0.738938	36541.5	38424.1	32881.4	1.05152	0.899837	Solyc10g078690.3.1	64831.6	30363.6	26625.1	31531	29356	49655	34117.7	30171.8	39637.8	38538.2	36545.1	21649	32600.5	37645.6	35966.7	59454	28454.5	26625.1	27162.2	20300.1	20761.4	31347.4	31037.9	29902.1	26941.3	25539.3	20987.5	34234.9	31917.7	20004.9	0	1	1	1	2
Solyc10g078740.2.1	5	5	2	2	207.93	207.93	0.261783	0.231045	141085	107737	104161	0.763633	0.738288	Enoyl reductase (AHRD V3.3 *** P93062_BRANA)	241253	110642	99269.9	117360	136899	193488	97987.1	98234.5	74599.3	74375.7	52595.6	106908	92266.2	116172	152864	221241	103686	99269.9	101099	94667.8	80900.1	90030.5	101054	56276.4	51994.7	36756.1	103641	96891.9	98496.5	85024.3	2	1	2	1	1
Solyc10g078930.2.1	3	3	3	3	117.6	117.6	0.372144	0.98913	11997.9	9788.17	12382.3	0.815821	1.03203	Activator of 90 kDa heat shock ATPase (AHRD V3.3 *** A0A0B0MWI3_GOSAR)	9070.46	14762.5	16066.3	13628	6462.43	2257.69	19155.1	12014.8	4652	10861.3	16428.7	14215.5	15234.9	11493.3	4539.16	8318.09	13834.3	16066.3	11739.7	4468.87	943.972	17599.7	12359.6	3509.39	7592.91	11481.1	13781.2	15998.6	9744.52	2524.72	2	1	1	1	2
Solyc10g078960.2.1	2	2	2	2	64.35	64.35	0.511571	0.395834	14620.5	11944.8	10719.3	0.81699	0.733171	60S ribosomal protein L21-like protein (AHRD V3.3 *** Q3HVK5_SOLTU)	30723	12541.1	11542	9064.54	9231.81	17854.9	22294.6	7334.83	6808.84	5430.83	17383.4	7705.36	6867.6	10575.9	11064.3	28174.6	11752.6	11542	7808.59	6383.93	7465.39	20484.3	7545.37	5136.48	3796.59	12148.3	7469.94	7211.9	8966.78	6154.07	1	1	2	0	1
Solyc10g079500.2.1	5	5	5	5	154.27	154.27	0.435127	0.518136	32504.9	29590.2	30892.1	0.910331	0.950382	Inosine-5'-monophosphate dehydrogenase (AHRD V3.3 *** K4D2J1_SOLLC)	37351.3	32753.3	30002.6	34035.9	28381.4	16017.2	35311.9	33630.7	31147	31844.4	38310	29605.9	29532.3	31492.5	25519.9	34253.2	30693.9	30002.6	29320	19626.2	6697.02	32444.5	34596	23496.7	22261.9	26772.7	28701.4	31012.9	26700.8	14194.3	2	2	1	1	2
Solyc10g081030.3.1	5	5	4	4	379.92	379.92	0.262686	0.311932	125133	150612	101937	1.20362	0.814627	Solyc10g081030.3.1	148712	172451	100326	119157	85017.2	142811	149004	102688	187023	171533	153722	124541	96625.1	60398.3	74396.2	136377	161608	100326	102647	58790.6	59711.3	136905	105636	141087	119915	107428	120736	101469	51208.5	41379.7	2	2	2	3	2
Solyc10g081180.2.1	2	2	2	2	95.53	95.53	0.188239	0.733614	43136.4	30388.4	39111.3	0.704473	0.906689	RNA-binding protein (AHRD V3.3 *-* Q941H9_TOBAC)	55920.5	38547.5	28125.8	64712.9	28375.5	16583.9	26893.3	26524.5	31976.5	49964.1	49610	38582.4	35566.2	49781.5	22016.4	51282	36123.8	28125.8	55746.5	19622.1	6933.96	24709.5	27285.8	24122.5	34929	34669.7	37403.6	37349.3	42207.1	12245.7	1	0	2	1	2
Solyc10g083570.3.1	22	22	8	8	1354.32	1354.32	0.14104	0.000829312	521034	396519	262726	0.761022	0.504239	Solyc10g083570.3.1	766091	547273	416858	423831	451118	256428	561997	395479	393100	375589	285471	277329	290137	247010	213681	702546	512863	416858	365106	311955	107216	516363	406831	296548	262567	199500	268855	304683	209427	118851	8	9	7	9	8
Solyc10g083970.1.1	11	11	4	4	509.29	509.29	0.117636	1.35873e-05	190504	140594	62931.1	0.738013	0.33034	S-adenosylmethionine synthase (AHRD V3.3 *** A0A0V0IPC3_SOLCH)	206940	217161	184760	202832	140828	87633	224963	183102	123572	83702.3	50183.6	55025.1	73364.5	79924.3	56157.9	189775	203507	184760	174728	97384.5	36640.6	206696	188358	93220.8	58514.7	35070.5	53343.9	77042.6	67763.6	31235.4	2	5	2	4	1
Solyc10g084350.2.1	20	20	2	2	1113.68	1113.68	0.167532	0.600169	14757.7	27747.5	10595.2	1.8802	0.717945	60S ribosomal L4 (AHRD V3.3 *** A0A0B0NGW3_GOSAR)	4319.82	18945.7	8680.22	14191.3	27651.5	9907.26	18133.8	20831.9	40198.1	49666.3	9315.91	5571.16	15073.1	11792	11223.9	3961.5	17754.5	8680.22	12225	19121.4	4142.36	16661.3	21429.9	30324.8	34720.9	6510.37	5400.94	15828.8	9997.85	6242.84	0	0	1	0	1
Solyc10g085550.3.1	9	9	2	2	614.66	614.66	0.132169	0.170406	100601	71942.5	74625.8	0.715125	0.741798	Solyc10g085550.3.1	167519	91344.7	76673.4	83066	84402.5	88546.2	94543.1	74186.8	49538.4	52897.8	118638	68778.5	63837.7	67766.2	54108.1	153624	85601.4	76673.4	71556.7	58365.6	37022.4	86866.2	76316.3	37371	36979.9	82909.8	66677.1	67038.2	57455.4	30095.3	2	3	3	3	3
Solyc10g086010.2.1	20	20	4	4	1097.05	1097.05	0.682515	0.0109603	44055.7	51063.6	22427.7	1.15907	0.509075	60S ribosomal L4 (AHRD V3.3 *** A0A0B0NGW3_GOSAR)	34216	65693.8	43303.3	52234.7	24830.8	22564.4	70563.3	35803	67063.8	59323.2	17298.4	30789.4	23323.5	19683.6	21043.4	31377.8	61563.3	43303.3	44997.2	17170.9	9434.47	64833.5	36830.7	50591.8	41471.8	12088.9	29848.7	24492.8	16688.7	11704.5	4	4	2	2	1
Solyc10g086330.2.1	5	5	3	3	222.01	222.01	0.963369	0.211086	35404.7	38628.6	28467.3	1.09106	0.804052	60S ribosomal protein L23a (AHRD V3.3 *** RL23A_DAUCA)	39931.1	38869	28428.2	46046.3	23748.9	13617	41440.1	34018.9	47226.8	56840.1	20356.3	28766.6	28305.8	35099.4	29808.1	36618.9	36425.1	28428.2	39666.3	16422.7	5693.46	38075.2	34995.3	35627.1	39735.9	14225.9	27887.7	29724.9	29759	16579.5	1	3	1	2	2
Solyc11g006070.3.1	3	3	3	3	188.7	188.7	0.919749	0.271338	148648	153849	113338	1.03499	0.762459	Solyc11g006070.3.1	164701	176745	121050	171217	109528	105366	127489	129691	202375	204325	23329.4	132466	183307	121139	106449	151039	165632	121050	147494	75740.2	44054.9	117137	133414	152668	142840	16303.6	128418	192497	102708	59207.5	3	5	1	2	2
Solyc11g007920.1.1	11	11	2	2	580.74	580.74	0.908568	0.128716	27589.1	27490.4	17876.8	0.996423	0.647966	Histone H2B (AHRD V3.3 *** K4D553_SOLLC)	33910.2	21811.7	36740.7	27558.1	17924.9	14950.6	22296.3	25845.9	33461.4	40898	5570.3	14926.9	26400.1	30185.2	12301.6	31097.4	20440.3	36740.7	23739.7	12395.3	6251.07	20485.8	26587.8	25242.7	28591.1	3892.77	14470.8	27723.6	25592.5	6842.26	1	2	2	1	3
Solyc11g010190.1.1	6	6	2	2	176.86	176.86	0.171553	0.290866	32278.1	23833.9	27546.2	0.738392	0.853401	Prohibitin (AHRD V3.3 *** O04361_TOBAC)	38473	31122.8	22154.9	40323.8	29316.3	10820.4	21065.7	15854.9	31258	40170.6	33711.4	24042.5	22798	30887.3	26291.8	35281.7	29166	22154.9	34736.7	20272.6	4524.14	19355.1	16310	23580.5	28082.5	23559	23307.9	23941	26187.7	14623.7	0	0	0	0	0
Solyc11g011330.2.1	10	10	8	8	505.12	505.12	0.491433	0.0760438	106604	94638.7	76678.5	0.887761	0.719285	Alcohol dehydrogenase, putative (AHRD V3.3 *** B9T7R7_RICCO)	158170	106283	71487.5	105690	91388.8	39215.6	68243.7	109736	85656.8	170341	56074.2	84909.6	79677.1	84796.1	77935.7	145050	99600	71487.5	91046	63196.7	16396.6	62702.3	112886	64618	119083	39187.1	82315.3	83671.7	71894.1	43348.4	4	4	3	4	4
Solyc11g011380.2.1	4	4	3	3	208.25	208.25	0.0230862	0.703523	257133	107691	229186	0.418813	0.891313	glutamine synthetase	493766	161283	236646	157090	236882	135043	121164	167595	47587.1	67064.8	153806	363605	158328	127347	342845	452810	151142	236646	135324	163807	56463.4	111325	172406	35898.9	46883.8	107487	352495	166266	107971	190693	4	3	3	2	3
Solyc11g011470.2.1	17	17	17	17	635.43	635.43	0.252083	0.535173	223904	168192	190501	0.751179	0.850814	NADH-ubiquinone dehydrogenase (AHRD V3.3 *** AT5G37510.1)	394642	197461	186974	160984	179461	205978	163946	246760	112388	111889	152642	225311	188010	193635	192908	361908	185045	186974	138679	124100	86122.4	150634	253843	84783.3	78219.5	106673	218427	197436	164173	107297	11	5	5	6	3
Solyc11g011960.2.1	7	7	5	5	351.56	351.56	0.0608991	0.0162534	202968	157810	143070	0.777514	0.704888	UDP-GLUCOSE PYROPHOSPHORYLASE 1 (AHRD V3.3 *** AT3G03250.1)	276601	185347	170213	181870	200809	154187	161252	200347	146913	126354	118983	183781	134082	128313	150188	253657	173693	170213	156671	138862	64467.8	148158	206097	110828	88331.5	83150.6	178166	140805	108790	83535.8	6	9	8	8	7
Solyc11g012110.2.1	8	8	3	3	367.71	367.71	0.615669	0.0926634	37930.7	47811.2	21087.1	1.26049	0.555937	60S ribosomal protein L6 (AHRD V3.3 *** RL6_MESCR)	18722.9	54149.1	44960.3	50724.3	21097.1	15091.3	73090.7	35545.7	47692.1	67636.1	34534.9	12922.2	13109.1	22545.4	22324	17169.9	50744.4	44960.3	43696.1	14589	6309.87	67155.7	36566	35978.1	47283.2	24134.5	12527.4	13766.3	19115	12416.8	2	2	1	1	1
Solyc11g017070.2.1	6	6	6	6	274.7	274.7	0.961518	0.00483178	144880	141839	87130.4	0.979006	0.601395	Eukaryotic translation initiation factor 3 subunit I (AHRD V3.3 *** K4D6L1_SOLLC)	205938	155974	113735	135362	113393	137828	142685	113620	134179	180881	105292	87404	80099.3	73182.8	89674	188856	146167	113735	116607	78412.7	57627.9	131099	116881	101223	126451	73582.5	84733.5	84115	62047.9	49877.3	2	5	3	2	4
Solyc11g062130.2.1	7	7	6	6	343.18	343.18	0.284196	0.351462	111104	138336	140833	1.24511	1.26758	ADP/ATP translocator	135548	136965	114791	76053.3	92162.2	102976	224144	128193	120891	115476	157095	107670	74561.9	174787	190051	124304	128353	114791	65515.7	63731.5	43055.6	205943	131873	91198.3	80727.2	109785	104380	78300	148192	105708	1	8	5	3	2
Solyc11g066060.3.1	23	23	2	2	1583.14	1583.14	0.37944	0.607271	13440.9	10480.6	14524.6	0.779755	1.08063	Solyc11g066060.3.1	27621.2	8175.72	15634	6830.32	8943.13	16360.1	20042.7	12292.4	1556.87	2150.78	13426.8	20013.9	7197.72	16593.7	15390.9	25330.1	7661.67	15634	5883.94	6184.31	6840.4	18415.2	12645.3	1174.48	1503.57	9383.25	19402.4	7558.57	14068.9	8560.54	2	1	3	2	1
Solyc11g066130.1.1	6	6	6	6	354.92	354.92	0.713465	0.315094	430342	414674	378581	0.963592	0.879721	osmotin	520637	453958	338352	373509	465256	507319	400998	226493	440105	498456	459365	465141	370853	282049	315498	477451	425415	338352	321757	321731	212117	368437	232994	332008	348462	321025	450930	389446	239134	175482	6	6	8	9	6
Solyc11g066270.3.1	3	3	3	3	101.13	101.13	0.443141	0.10178	59137.8	74774	30263.1	1.2644	0.511739	Solyc11g066270.3.1	124548	50761.7	30397.8	29093.3	60888.2	153103	66722.8	53645.3	43758.7	56640	29349.3	37634.4	41249.5	18374.5	24707.9	114217	47570	30397.8	25062.3	42105.1	64014.5	61304.9	55185.1	33010.8	39596	20510.6	36484.5	43317.5	15578.8	13742.7	1	1	1	0	1
Solyc11g069040.3.1	2	2	2	2	55.46	55.46	0.0739252	0.0301719	14549.1	10246.7	20041.6	0.704284	1.37752	glyoxalase 1	18922.6	15246.3	14359.7	13885.9	10330.9	7899.92	6518.99	10508.9	9332.8	16972.8	25667.3	20768.8	18001.2	19575.9	16194.5	17353	14287.7	14359.7	11961.9	7144	3303.06	5989.65	10810.5	7040.51	11865.4	17937.4	20134.3	18903.7	16597.4	9007.52	0	0	0	0	0
Solyc11g069150.3.1	3	3	3	3	159.8	159.8	0.929265	0.631651	126249	126753	115524	1.00399	0.915048	Solyc11g069150.3.1	186201	126857	121222	92069.4	104895	175191	103028	113347	108188	134012	137492	116919	119222	97375.4	106611	170757	118881	121222	79312.6	72536.3	73249.8	94661.8	116601	81615.2	93685.2	96085.5	113347	125199	82559.5	59297.6	5	4	5	4	4
Solyc11g069790.2.1	4	4	2	2	200.57	200.57	0.179975	0.537319	9573.74	5053.96	10494.3	0.527898	1.09616	Chaperonin 60 alpha subunit (AHRD V3.3 *** Q9ZTV1_CANLI)	21992.8	5224.81	11054.9	4502.31	5093.91	8891.68	9755.98	5669.37	436.434	516.314	9175.93	18288	6344.98	10754.5	7908.21	20168.5	4896.3	11054.9	3878.49	3522.52	3717.73	8963.8	5832.1	329.239	360.946	6412.54	17729.2	6663.08	9118.17	4398.6	1	0	2	0	0
Solyc11g072190.2.1	5	5	3	3	183.2	183.2	0.955473	0.127718	29922.2	31453.3	41720.9	1.05117	1.39431	Elongation factor 1-beta', putative (AHRD V3.3 *** Q6L4C2_SOLDE)	42368	31713.7	34378.7	22405.4	18745.4	43979.5	46986.6	28831.2	17647.3	19821.6	52244.9	58457.5	29521.5	34279.5	34100.9	38853.7	29719.7	34378.7	19301	12962.8	18388.4	43171.3	29658.8	13312.8	13856.9	36511	56671.4	31001.5	29063.8	18967.2	2	2	2	2	1
Solyc11g072450.2.1	13	13	10	10	749.03	749.03	0.730108	0.217684	203266	215103	148433	1.05824	0.730243	ATP synthase subunit d, mitochondrial (AHRD V3.3 *** A0A0B2NZE9_GLYSO)	300990	210311	124174	245326	135528	163578	165427	183173	238136	325202	229529	138947	164365	111831	97494.9	276023	197087	124174	211334	93719.9	68394.1	151994	188431	179646	227343	160405	134701	172605	94815.7	54227.4	8	6	4	8	6
Solyc11g072550.2.1	4	4	3	3	138.49	138.49	0.635457	0.0186046	9907.04	11512.9	6410.05	1.16209	0.64702	4,5-dioxygenase-like protein (AHRD V3.3 *** A0A0G2UQT9_9CARY)	6508.09	9356.3	10643.9	13335.5	9691.36	5886.46	12502.3	9228.61	18410.7	11536.2	7915.28	4739.59	6866.11	6480.48	6048.79	5968.26	8768.02	10643.9	11487.8	6701.72	2461.21	11487.1	9493.51	13888.7	8064.76	5531.55	4594.78	7210.34	5494.46	3364.38	0	2	2	1	1
Solyc12g005080.2.1	12	12	8	8	439.83	439.83	0.41336	0.484749	142655	123146	126163	0.86324	0.884392	alpha - ketoglutarate dehydrogenase subunit E2	213772	147753	124988	120814	105948	84613.2	124767	134791	143668	127888	107097	142012	114541	124820	142346	196040	138463	124988	104075	73264.9	35377.9	114636	138660	108381	89404.1	74844	137673	120284	105828	79173.7	9	8	5	5	6
Solyc12g005200.3.1	2	2	2	2	79.02	79.02	0.420164	0.213219	14780.2	13429.7	17437.7	0.908628	1.1798	Solyc12g005200.3.1	13655.9	17288.1	9343.73	16717.5	16895.6	2775.6	4892.73	13289.2	20667.8	25523	15296.6	14338	18038.6	20289.8	19225.5	12523.2	16201.1	9343.73	14401.2	11683.6	1160.52	4495.43	13670.7	15591.4	17842.7	10690	13899.9	18942.9	17202.6	10693.4	0	0	1	1	1
Solyc12g005790.2.1	8	8	6	6	403.23	403.23	0.0234762	0.0478987	157093	89196.5	298522	0.567793	1.90028	Peroxidase 27	241103	100933	130117	194095	119220	97775.4	60377.9	110194	87364.5	90270.6	266044	218567	566621	274204	167174	221104	94586.8	130117	167202	82442.4	40881.2	55475.2	113357	65906.3	63106.5	185923	211889	595028	232483	92983.5	7	3	7	7	1
Solyc12g005860.2.1	11	11	2	2	565.03	565.03	0.176987	0.724201	23663	14531.4	24036.8	0.6141	1.0158	Aconitate hydratase (AHRD V3.3 *** K4DBC4_SOLLC)	34700.8	13975.1	29160.6	13032.4	27446.1	17538.5	22142.7	28452.1	1541.64	2982.35	23622.2	27506.4	17354.3	25536.5	26164.8	31822.5	13096.4	29160.6	11226.6	18979.3	7333.08	20344.7	29268.8	1162.99	2084.9	16508.2	26666	18224.3	21651	14553.1	2	1	3	0	3
Solyc12g008590.3.1	2	2	2	2	178.62	178.62	0.410808	0.282263	287654	230232	215580	0.800379	0.749444	Solyc12g008590.3.1	511515	188447	235672	214207	288428	274718	213532	290988	175142	196780	256511	230535	286242	136320	168294	469086	176598	235672	184527	199452	114864	196193	299341	132124	137565	179261	223491	300592	115578	93606.2	4	4	4	3	4
Solyc12g008630.2.1	16	16	15	15	987.2	987.2	0.13369	0.427026	794835	524025	870272	0.659289	1.09491	Mitochondrial-processing peptidase subunit alpha (AHRD V3.3 *** MPPA_SOLTU)	1.22859e+06	715116	770331	577483	682657	800652	562464	820050	237220	199741	983954	973796	755082	738660	899868	1.12668e+06	670153	770331	497469	472067	334764	516792	843589	178954	139636	687630	944043	792938	626270	500513	10	9	10	11	11
Solyc12g008720.2.1	6	6	2	2	254.54	254.54	0.327579	0.106829	20518.5	24044.8	12028.7	1.17186	0.586236	60S ribosomal protein L31 (AHRD V3.3 *** W9QLF2_9ROSA)	27536.7	17603	18546.2	16768.2	22138.4	20603.7	32290.1	17272	21860.5	28197.7	2155.71	14100.4	15391	15295.4	13200.9	25252.6	16496.2	18546.2	14444.8	15309.1	8614.69	29668.1	17767.8	16491.2	19712.5	1506.51	13669.6	16162.6	12968.2	7342.46	1	2	2	2	2
Solyc12g009140.3.1	11	11	10	10	484.41	484.41	0.383318	0.984538	215621	181807	209540	0.843179	0.971799	Solyc12g009140.3.1	330806	168225	163421	199910	215742	245802	193726	215714	134383	119410	259542	199754	185839	181767	220801	303367	157648	163421	172211	149189	102773	177996	221906	101376	83477.4	181379	193651	195156	154110	122811	4	5	6	4	3
Solyc12g009250.3.1	3	3	3	3	206.9	206.9	0.518144	0.616274	83160.9	94630.3	78324.8	1.13792	0.941846	Solyc12g009250.3.1	105028	91366.3	67095.5	81321.9	70992.8	122825	77296.2	59593.2	94254.3	119183	86726.2	97222.4	65723.9	73462.9	68488.7	96316.4	85621.6	67095.5	70054.3	49092.6	51354.9	71019.8	61303.8	71103.8	83318.5	60608.1	94251.9	69018.9	62285.3	38093.9	4	2	5	2	3
Solyc12g010040.2.1	14	14	14	14	795.39	795.39	0.0296712	0.139492	350435	275221	305834	0.785368	0.872728	leucine aminopeptidase A	416533	298404	357096	337134	343008	213405	292614	340060	273837	256187	240395	345604	290742	333963	318468	381982	279642	357096	290422	237195	89227.5	268854	349821	206578	179096	167998	335045	305318	283149	177134	11	13	14	17	13
Solyc12g014210.3.1	3	3	2	2	164.89	164.89	0.3913	0.013983	25916.5	22023.3	16824.1	0.849776	0.649165	Solyc12g014210.3.1	30553.5	29610.4	21402.5	24927	23089.4	2255.93	29023	20251.1	29900.5	28685.7	14280.9	20192.2	21991.7	16854.4	10801.3	28019.1	27748.6	21402.5	21473.2	15966.7	943.234	26666.4	20832.4	22556.4	20053.7	9980.09	19575.3	23094.3	14290	6007.75	0	2	1	1	0
Solyc12g017460.1.1	7	7	7	7	349.25	349.25	0.533522	0.300775	120570	109630	141508	0.909265	1.17366	GDSL esterase/lipase (AHRD V3.3 *** A0A199UFA2_ANACO)	125051	152412	84142.2	117098	124148	145518	116033	53454.4	117728	115418	184249	124805	99168.8	147840	151479	114679	142829	84142.2	100873	85849.8	60843	106611	54988.7	88812.2	80686.4	128761	120992	104141	125346	84253.8	3	5	2	5	4
Solyc12g039120.2.1	8	8	3	3	333.37	333.37	0.766722	0.208684	66981.5	77525.3	57386.6	1.15741	0.856753	40S ribosomal protein S19-like (AHRD V3.3 *** Q2VCJ6_SOLTU)	64468.1	87122.4	51755	72518.5	59043.5	31255.5	80872.6	65365.5	115642	94490.8	55927.7	58264.8	70288.8	52595.1	49856.7	59120.7	81644.6	51755	62470.6	40829.5	13068.3	74305.7	67241.7	87238.5	66056.9	39084.7	56484.6	73812.7	44592.6	27730.7	2	2	2	2	1
Solyc12g044720.2.1	5	5	4	4	166.34	166.34	0.490821	0.0224521	63321.9	59419.9	39164.5	0.938379	0.618499	60S ribosomal L28-like protein (AHRD V3.3 *** G7IUL4_MEDTR)	73068.6	76854.8	52473.8	65222.3	48990	7525.55	74244.7	41321.3	72271.7	101736	60825.2	28778.9	44306.2	37391.5	24520.8	67007.8	72022.5	52473.8	56185.3	33877.3	3146.53	68216	42507.3	54520.5	71122.1	42507.3	27899.7	46527.5	31702.3	13638.7	2	5	4	6	4
Solyc12g056120.1.1	8	8	8	8	323.85	323.85	0.29249	0.152994	49784.8	32734.1	84396.4	0.657513	1.69522	6-phosphogluconate dehydrogenase, decarboxylating (AHRD V3.3 *** K4DFU3_SOLLC)	84644.5	25972.7	68177.2	17429.6	52699.9	39049.2	63240.1	47915.7	6398.12	7067.5	106113	115339	35071.5	59080.5	106378	77623.5	24339.7	68177.2	15014.6	36442.8	16327	58105	49291.1	4826.64	4940.76	74156.3	111815	36829.8	50091.3	59168.4	2	0	6	0	2
Solyc12g087940.2.1	3	3	2	2	91.5	91.5	0.478991	0.0515064	13872.7	19099.2	6203.51	1.37675	0.447175	Eukaryotic aspartyl protease family protein (AHRD V3.3 *** A0A061FET5_THECC)	11015.6	6223.35	21300.9	8200.19	22623.2	34338.2	12131.1	8971.69	9976.92	30078.1	3316.85	3492.91	4466.3	3894.88	15846.6	10101.9	5832.05	21300.9	7064	15644.3	14357.3	11146.1	9229.21	7526.42	21027.1	2317.96	3386.19	4690.22	3302.26	8814.01	0	0	1	0	0
Solyc12g088670.2.1	5	5	4	4	364.43	364.43	0.34362	0.0260432	92991	76229.2	155284	0.819748	1.66988	cysteine protease CYP1	148516	89280.5	78535.3	74408.7	74214.7	103942	46456.5	110609	48401.3	71737	183149	198088	159936	90708	144539	136197	83666.9	78535.3	64098.9	51320.5	43459.6	42684.2	113784	36513.1	50150.1	127993	192036	167954	76906.5	80393.9	6	7	6	6	5
Solyc12g088720.2.1	10	10	9	9	493.48	493.48	0.341082	0.00168309	210304	182350	136883	0.86708	0.650885	Polyadenylate-binding protein (AHRD V3.3 *** K4DGU3_SOLLC)	208150	256267	226822	184081	176198	93761.6	252199	161702	196347	207741	157024	148184	142226	125867	111116	190884	240154	226822	158575	121844	39203	231720	166344	148121	145228	109735	143656	149356	106716	61803.8	6	7	9	6	6
Solyc12g094620.3.1	14	14	12	12	698.04	698.04	0.631451	0.174917	178226	130812	434202	0.733963	2.43624	Solyc12g094620.3.1	67707.4	70475.3	237845	410202	104902	88603.6	31635.1	125986	166059	241774	85065.2	512242	149248	799604	624850	62091.2	66044.2	237845	353366	72541.1	37046.4	29066.3	129602	125272	169020	59447.3	496592	156731	677942	347546	0	2	7	9	2
Solyc12g095960.3.1	5	5	5	5	274.02	274.02	0.42961	0.000907129	66246.6	59025.2	45027.9	0.890993	0.679701	Solyc12g095960.3.1	66442.5	82427.7	56188	63413.2	62761.5	9251.46	55612	51152.8	84089	95021	47001	49593.5	42225.9	46497.6	39821.6	60931.2	77245.1	56188	54626.9	43400.5	3868.16	51096.3	52621.1	63435.3	66427.4	32846.3	48078.3	44342.8	39422.8	22149	4	3	4	3	5
Solyc12g096300.2.1	14	14	3	3	780.32	780.32	0.665432	0.00340886	31434.8	45532.8	10764.1	1.44848	0.342425	40S ribosomal protein S6 (AHRD V3.3 *** K4DHA3_SOLLC)	29087.1	44702.4	20467.3	45119.6	17797.5	12239.8	49277.6	16594.6	77125.4	72426.8	18076.5	7661.09	6746.42	11492.5	9843.77	26674.4	41891.7	20467.3	38868	12307.3	5117.63	45276.2	17070.9	58182.1	50632.3	12632.7	7427.02	7084.64	9743.85	5475.18	1	2	0	2	1
Solyc12g098150.2.1	7	7	7	7	275.59	275.59	0.287712	0.79456	73901.8	51350.7	63518.7	0.694851	0.859501	Aldo/keto reductase (AHRD V3.3 *** A0A103Y0I1_CYNCS)	140244	53012.6	54166.7	41114.7	80971.3	66045.5	69136.5	73715.6	28138.3	19717.8	58254	78086.8	57297.3	56092.6	67862.7	128611	49679.4	54166.7	35418	55992.8	27614.5	63522.6	75831.5	21227	13784.4	40710.5	75701	60169.8	47557.9	37745.7	4	4	4	2	3
Solyc12g098490.2.1	11	11	2	2	504.45	504.45	0.258694	0.0131705	14229.4	7610.24	5716.16	0.534823	0.401714	Serine hydroxymethyltransferase (AHRD V3.3 *** M1A0B7_SOLTU)	15085.4	14214.4	11122.5	15589.1	15135.9	0	7606.83	14098.5	8249.77	8096.09	1355.39	8029.21	6343.04	7933.76	4919.41	13834.1	13320.7	11122.5	13429.1	10466.7	0	6989.16	14503.2	6223.49	5659.83	947.207	7783.9	6661.04	6726.61	2736.21	0	2	0	1	0
Solyc12g098540.2.1	2	2	2	2	142.88	142.88	0.0161344	0.419639	14724.8	55370.7	32964.5	3.76036	2.2387	Apyrase (AHRD V3.3 *** APY_SOLTU)	13805.1	10937.5	6880.61	29594	12407	64023.4	12418.5	46630.3	86475.5	67305.8	8470.26	10908.1	9146.47	55259.6	81038.3	12660	10249.8	6880.61	25493.6	8579.65	26769.1	11410.1	47968.8	65235.6	47052.3	5919.39	10574.9	9605.02	46851.7	45074.1	0	1	0	2	1
Solyc12g099100.2.1	18	18	4	4	835.48	835.48	0.238768	0.97501	61281	52383.4	59877.3	0.854805	0.977093	Dihydrolipoyl dehydrogenase (AHRD V3.3 *** K4DHT1_SOLLC)	88739.1	59145.6	52202.2	55618.8	50699.6	48156.9	55234	58095.8	49469.9	50960.2	54805.3	68363.9	57926.9	59110.6	59179.5	81378.4	55426.8	52202.2	47912.5	35059.5	20135.1	50749	59763.3	37319.2	35625.4	38300.4	66275.2	60831.1	50116.8	32916	2	1	3	3	2
[truncated: 10 more columns]

## Sheet: Table S3
Table S3. Go enrichment analysis proteins changing under Fe and Mn deficiency
Dataset	Panther Database	GO component	# genes in reference	# proteins in dataset	expected	Fold Enrichment	raw P-value	FDR
Fe deficiency	GO-Slim Molecular Function	oxidoreductase activity, acting on peroxide as acceptor	73	3	.07	43.15	5.26E-05	1.20E-02
	GO-Slim Cellular Component	plant-type cell wall	78	4	.07	53.84	1.13E-06	1.54E-04
		plasmodesma	148	4	.14	28.38	1.31E-05	1.08E-03
	Protein Class	peroxidase	108	5	.10	48.61	7.41E-08	1.28E-05
		dehydratase	62	2	.06	33.87	1.71E-03	4.92E-02
		protease	612	5	.58	8.58	2.76E-04	9.54E-03
Mn deficiency	GO-Slim Molecular Function	amino acid binding	11	3	.03	> 100	5.80E-06	1.65E-04
		zinc ion binding	33	5	.08	58.98	4.63E-08	3.01E-06
		fructose-bisphosphate aldolase activity	16	2	.04	48.66	9.67E-04	1.52E-02
		heat shock protein binding	37	3	.10	31.56	1.50E-04	3.10E-03
		protein phosphatase inhibitor activity	30	2	.08	25.95	3.06E-03	4.22E-02
		hydro-lyase activity	55	3	.14	21.23	4.53E-04	7.93E-03
		unfolded protein binding	98	5	.25	19.86	7.08E-06	1.79E-04
		oxidoreductase activity, acting on peroxide as acceptor	73	3	.19	16.00	9.98E-04	1.51E-02
		oxidoreductase activity, acting on the CH-OH group of donors, NAD or NADP as acceptor	146	5	.38	13.33	4.49E-05	9.74E-04
		structural constituent of ribosome	300	8	.77	10.38	1.32E-06	4.30E-05
		nucleotide binding	213	4	.55	7.31	2.39E-03	3.40E-02
		RNA binding	788	9	2.02	4.45	2.08E-04	4.12E-03
	GO-Slim Biological Process	vacuole fusion, non-autophagic	7	2	.02	> 100	2.31E-04	7.33E-03
		folic acid-containing compound metabolic process	21	3	.05	55.61	3.16E-05	1.21E-03
		glycolytic process	42	5	.11	46.34	1.39E-07	2.35E-05
		'de novo' protein folding	49	4	.13	31.78	1.07E-05	4.66E-04
		chaperone-mediated protein folding	59	4	.15	26.39	2.14E-05	8.34E-04
		cellular amino acid catabolic process	68	3	.17	17.17	8.19E-04	2.19E-02
		cellular amino acid biosynthetic process	111	4	.29	14.03	2.24E-04	7.26E-03
		cellular response to oxygen-containing compound	92	3	.24	12.69	1.90E-03	4.52E-02
		alpha-amino acid metabolic process	165	4	.42	9.44	9.57E-04	2.51E-02
		oxidation-reduction process	301	7	.77	9.05	1.49E-05	6.30E-04
	GO-Slim Cellular Component	proteasome regulatory particle, base subcomplex	19	2	.05	40.98	1.32E-03	3.19E-02
		cytosolic large ribosomal subunit	153	7	.39	17.81	1.94E-07	1.13E-05
		cytosolic ribosome	235	9	.60	14.91	1.40E-08	1.15E-06
		plant-type cell wall	78	3	.20	14.97	1.20E-03	3.08E-02
	Protein Class	chaperonin	15	3	.04	77.86	1.29E-05	2.48E-04
		aldolase	25	3	.06	46.72	5.08E-05	8.80E-04
		nucleotidyltransferase	26	3	.07	44.92	5.66E-05	8.90E-04
		peroxidase	108	6	.28	21.63	5.09E-07	1.26E-05
		ribosomal protein	433	12	1.11	10.79	1.64E-09	7.11E-08
		protease	612	7	1.57	4.45	1.08E-03	1.43E-02
